# Supplementary material for: Evaluation of copy number variation detection for a SNP array platform
Source: BMC Bioinformatics. 2014 Feb 21;15:50. doi: 10.1186/1471-2105-15-50 (PMC4015297; doi:10.1186/1471-2105-15-50)
Supplement: Additional file 1 — CNV calls for 20 Hapmap samples by 4 software packages. [file 1471-2105-15-50-S1.xlsx]

## Sheet: Birdsuite
id	sample	copy_number	Status	chr	start	end	per_probe_score	size (bp)	num_probes	lod_score
1	NA18526.CEL	3	Gain	1	51598	88465	1.29	36867	18	1.99
2	NA18526.CEL	1	Loss	1	25465715	25519573	2.47	53858	29	11.39
3	NA18526.CEL	1	Loss	1	147303148	147456942	3.46	153794	78	42.05
4	NA18526.CEL	1	Loss	1	150822330	150852862	4.6	30532	30	19.88
5	NA18526.CEL	1	Loss	1	195089940	195171782	10.17	81842	64	64.47
6	NA18537.CEL	4	Gain	1	1631963	1662463	4.83	30500	15	10.26
7	NA18537.CEL	3	Gain	1	149603323	149637929	3.12	34606	37	18.28
8	NA18537.CEL	1	Loss	1	150822330	150853218	3.82	30888	34	19.79
9	NA18537.CEL	1	Loss	1	194994473	195068278	2.51	73805	89	35.57
10	NA18542.CEL	3	Gain	1	16741950	16843043	1.32	101093	51	6.15
11	NA18542.CEL	3	Gain	1	17049632	17114953	1.65	65321	28	6.09
12	NA18542.CEL	3	Gain	1	104023054	104069745	1.34	46691	24	3.05
13	NA18542.CEL	1	Loss	1	187592960	187803954	6.78	210994	130	108.06
14	NA18547.CEL	3	Gain	1	16758722	16859438	1.69	100716	50	11.39
15	NA18547.CEL	3	Gain	1	16902179	17050552	1.72	148373	38	8.95
16	NA18547.CEL	1	Loss	1	150822330	150853218	3.81	30888	34	19.75
17	NA18552.CEL	1	Loss	1	1631963	1662463	3.17	30500	15	7.52
18	NA18552.CEL	1	Loss	1	25465715	25519573	3.76	53858	29	16.68
19	NA18552.CEL	1	Loss	1	104023054	104069745	1.45	46691	24	3.87
20	NA18552.CEL	3	Gain	1	147509287	147541611	1.4	32324	28	4.09
21	NA18552.CEL	0	Loss	1	150822330	150853218	28.89	30888	34	49.67
22	NA18552.CEL	1	Loss	1	187592960	187803954	7.51	210994	130	113.83
23	NA18552.CEL	1	Loss	1	194994473	195028725	3.51	34252	45	24.54
24	NA18564.CEL	3	Gain	1	696962	840550	1.81	143588	42	10.82
25	NA18564.CEL	4	Gain	1	12814896	12850443	3.5	35547	12	6.53
26	NA18564.CEL	0	Loss	1	150822330	150853218	23.5	30888	34	46.62
27	NA18564.CEL	1	Loss	1	159763524	159905154	3.29	141630	62	32.07
28	NA18566.CEL	3	Gain	1	103979561	104069745	1.96	90184	25	7.31
29	NA18566.CEL	1	Loss	1	194994473	195068695	2.44	74222	95	36.8
30	NA18566.CEL	3	Gain	1	237993587	238067672	6.23	74085	67	53.23
31	NA18566.CEL	3	Gain	1	238122922	238194175	5.27	71253	62	44.75
32	NA18566.CEL	3	Gain	1	238196120	238252938	3.88	56818	62	36.51
33	NA18566.CEL	3	Gain	1	238285751	238365505	5.02	79754	68	47.65
34	NA18570.CEL	3	Gain	1	16758722	16838376	1.39	79654	34	4.86
35	NA18570.CEL	3	Gain	1	16889459	16987299	2.24	97840	42	14.71
36	NA18570.CEL	1	Loss	1	17076084	17120985	1.64	44901	32	6.88
37	NA18570.CEL	3	Gain	1	104026529	104069745	1.01	43216	18	0.08
38	NA18570.CEL	1	Loss	1	150822151	150853218	5.06	31067	35	24.65
39	NA18570.CEL	3	Gain	1	246666920	246707815	1.28	40895	19	2.04
40	NA18570.CEL	1	Loss	1	246798656	246863836	6.78	65180	37	30.76
41	NA18582.CEL	4	Gain	1	147695830	147845346	1.22	149516	9	0.78
42	NA18582.CEL	0	Loss	1	150822330	150853218	22.04	30888	34	45.67
43	NA18582.CEL	1	Loss	1	159784563	159888793	1.06	104230	38	0.96
44	NA18592.CEL	4	Gain	1	51598	88465	5.51	36867	18	13.34
45	NA18592.CEL	3	Gain	1	103979561	104069745	2.47	90184	25	9.82
46	NA18592.CEL	1	Loss	1	147303148	147496467	3.46	193319	111	59.84
47	NA18592.CEL	0	Loss	1	150822330	150853218	25.74	30888	34	47.96
48	NA18526.CEL	1	Loss	2	88914239	89209209	2.74	294970	140	61.29
49	NA18526.CEL	1	Loss	2	89660694	89690930	1.62	30236	19	3.98
50	NA18537.CEL	3	Gain	2	88942380	89108516	1.07	166136	83	2.44
51	NA18542.CEL	1	Loss	2	88983705	89150453	2.15	166748	76	25.27
52	NA18542.CEL	3	Gain	2	89225214	89270510	1.01	45296	19	0.08
53	NA18542.CEL	3	Gain	2	89938569	91068463	1.92	1129894	16	4.53
54	NA18542.CEL	3	Gain	2	94691614	94871998	1.09	180384	59	2.21
55	NA18542.CEL	3	Gain	2	97201857	97314862	1.4	113005	32	4.68
56	NA18542.CEL	3	Gain	2	132489657	132529205	1.11	39548	12	0.54
57	NA18547.CEL	3	Gain	2	73708431	73765031	7.66	56600	33	29.18
58	NA18547.CEL	3	Gain	2	89050881	89095622	1.06	44741	22	0.56
59	NA18547.CEL	3	Gain	2	91145748	91202791	1.11	57043	35	1.59
60	NA18547.CEL	3	Gain	2	97217886	97314862	1.07	96976	26	0.76
61	NA18552.CEL	3	Gain	2	87247367	87411772	1.92	164405	115	32.58
62	NA18552.CEL	3	Gain	2	87518410	87755578	2.73	237168	70	30.53
63	NA18552.CEL	1	Loss	2	89597067	89912071	4.39	315004	159	102.15
64	NA18552.CEL	3	Gain	2	116250980	116390692	5.9	139712	99	76.31
65	NA18564.CEL	3	Gain	2	10547699	10592524	2.98	44825	46	21.81
66	NA18564.CEL	3	Gain	2	88914239	89139751	1.3	225512	129	14.7
67	NA18564.CEL	1	Loss	2	89254799	89303061	2.38	48262	16	6.03
68	NA18564.CEL	1	Loss	2	89636367	89680209	1.51	43842	20	3.58
69	NA18566.CEL	1	Loss	2	130505230	130539705	1.71	34475	11	2.56
70	NA18570.CEL	3	Gain	2	88947753	89139751	1.72	191998	81	19.08
71	NA18582.CEL	3	Gain	2	88963448	89052373	1.02	88925	46	0.4
72	NA18592.CEL	1	Loss	2	88963448	89108516	1.71	145068	70	16.31
73	NA18526.CEL	3	Gain	3	196901834	196932593	1.72	30759	23	5.42
74	NA18537.CEL	1	Loss	3	131258548	131288926	2.11	30378	52	16.86
75	NA18547.CEL	3	Gain	3	199332499	199380515	0.81	48016	16	-1.46
76	NA18564.CEL	3	Gain	3	109829241	109865824	1.01	36583	10	0.04
77	NA18570.CEL	1	Loss	3	131246388	131288926	3.04	42538	55	26.56
78	NA18592.CEL	3	Gain	3	1454813	1558869	17.17	104056	99	122.24
79	NA18592.CEL	3	Gain	3	2249067	2469019	24.22	219952	190	262.99
80	NA18526.CEL	0	Loss	4	69043083	69168574	6.49	125491	68	55.23
81	NA18526.CEL	1	Loss	4	87704458	87832236	11.75	127778	51	54.57
82	NA18537.CEL	0	Loss	4	69043083	69079061	8.09	35978	15	13.62
83	NA18537.CEL	0	Loss	4	69102618	69171930	9.35	69312	46	44.66
84	NA18542.CEL	3	Gain	4	6700	61566	1.55	54866	64	12.18
85	NA18542.CEL	1	Loss	4	69043083	69171930	2.64	128847	69	29.09
86	NA18542.CEL	1	Loss	4	70162233	70264023	3.58	101790	53	29.36
87	NA18542.CEL	3	Gain	4	132808371	132845966	1.37	37595	29	3.96
88	NA18542.CEL	3	Gain	4	190807992	190909126	1	101134	39	0
89	NA18542.CEL	3	Gain	4	191127422	191261904	1.13	134482	28	1.49
90	NA18547.CEL	3	Gain	4	6700	55978	1.06	49278	57	1.44
91	NA18547.CEL	0	Loss	4	69043083	69171930	8.07	128847	69	62.57
92	NA18552.CEL	0	Loss	4	69043083	69079061	11.03	35978	15	15.64
93	NA18552.CEL	0	Loss	4	69102618	69171930	3.06	69312	46	22.34
94	NA18552.CEL	1	Loss	4	70165935	70266713	2.46	100778	51	19.94
95	NA18552.CEL	3	Gain	4	145143600	145262960	2.03	119360	79	24.29
96	NA18564.CEL	1	Loss	4	69043083	69171930	3.81	128847	69	40.08
97	NA18566.CEL	0	Loss	4	69043083	69079061	8.24	35978	15	13.74
98	NA18566.CEL	0	Loss	4	69102618	69171930	4.65	69312	46	30.7
99	NA18570.CEL	0	Loss	4	69043083	69079061	7.99	35978	15	13.54
100	NA18570.CEL	0	Loss	4	69102618	69171930	4.65	69312	46	30.7
101	NA18570.CEL	3	Gain	4	191154279	191261904	0.78	107625	16	-1.73
102	NA18582.CEL	0	Loss	4	69043083	69171930	5.89	128847	69	53.14
103	NA18592.CEL	0	Loss	4	69043083	69079061	6.46	35978	15	12.15
104	NA18592.CEL	0	Loss	4	69102618	69168574	2.94	65956	45	21.08
105	NA18592.CEL	1	Loss	4	70162233	70266713	3.89	104480	56	33.04
106	NA18526.CEL	3	Gain	5	32142841	32194212	5.72	51371	40	30.3
107	NA18526.CEL	1	Loss	5	177131055	177165211	2.33	34156	4	1.47
108	NA18526.CEL	0	Loss	5	180311316	180350709	12.69	39393	19	20.97
109	NA18537.CEL	3	Gain	5	175326218	175402930	1.02	76712	16	0.14
110	NA18537.CEL	1	Loss	5	180311316	180350709	4.18	39393	19	11.8
111	NA18542.CEL	4	Gain	5	751371	826568	3.09	75197	35	17.15
112	NA18542.CEL	0	Loss	5	177130561	177165211	2.61	34650	5	2.08
113	NA18542.CEL	1	Loss	5	180311316	180350709	3.62	39393	19	10.62
114	NA18542.CEL	3	Gain	5	180647077	180722926	0.36	75849	4	-1.77
115	NA18547.CEL	4	Gain	5	751371	843589	2.61	92218	41	17.08
116	NA18547.CEL	1	Loss	5	135329916	135362746	17.83	32830	34	42.54
117	NA18547.CEL	1	Loss	5	177130561	177165211	2.93	34650	5	2.33
118	NA18552.CEL	1	Loss	5	770379	843589	1.97	73210	38	11.19
119	NA18552.CEL	3	Gain	5	70290651	70343300	1.89	52649	13	3.59
120	NA18552.CEL	1	Loss	5	177130561	177165211	4.19	34650	5	3.11
121	NA18564.CEL	3	Gain	5	794695	886628	1.16	91933	49	3.16
122	NA18564.CEL	1	Loss	5	180311316	180347071	1.58	35755	14	2.78
123	NA18566.CEL	1	Loss	5	40911059	41040153	9.62	129094	107	105.2
124	NA18566.CEL	1	Loss	5	177083710	177161185	1.53	77475	8	1.48
125	NA18566.CEL	1	Loss	5	180311316	180350709	4.64	39393	19	12.66
126	NA18570.CEL	1	Loss	5	177130561	177165211	2.58	34650	5	2.06
127	NA18582.CEL	3	Gain	5	751371	784891	1.13	33520	15	0.8
128	NA18582.CEL	3	Gain	5	95328385	95477250	4.95	148865	76	52.79
129	NA18582.CEL	1	Loss	5	177090005	177131055	1.83	41050	5	1.31
130	NA18582.CEL	1	Loss	5	180311316	180350709	4.59	39393	19	12.57
131	NA18526.CEL	1	Loss	6	29958345	30016448	2.77	58103	18	7.96
132	NA18542.CEL	4	Gain	6	203265	318453	3.43	115188	95	50.85
133	NA18542.CEL	3	Gain	6	118323825	118355835	1.02	32010	21	0.18
134	NA18542.CEL	4	Gain	6	170824252	170892930	0.44	68678	4	-1.43
135	NA18547.CEL	4	Gain	6	202353	324015	3.73	121662	102	58.31
136	NA18552.CEL	4	Gain	6	247306	326149	5.77	78843	78	59.37
137	NA18552.CEL	1	Loss	6	26845011	26876548	2.14	31537	25	8.26
138	NA18552.CEL	4	Gain	6	54028566	54085589	18.74	57023	65	82.73
139	NA18552.CEL	3	Gain	6	104648912	104688009	1.17	39097	18	1.23
140	NA18564.CEL	4	Gain	6	239286	326149	5.03	86863	83	58.23
141	NA18566.CEL	1	Loss	6	29952013	29982787	1.49	30774	16	2.77
142	NA18570.CEL	4	Gain	6	205376	324015	4.28	118639	100	63.14
143	NA18570.CEL	3	Gain	6	66292694	66330316	1.29	37622	25	2.76
144	NA18582.CEL	3	Gain	6	202353	236082	1.39	33729	20	2.86
145	NA18582.CEL	4	Gain	6	239286	326149	2.49	86863	83	32.88
146	NA18592.CEL	4	Gain	6	202353	326149	6.78	123796	103	85.62
147	NA18592.CEL	1	Loss	6	29979615	30016448	1.9	36833	16	4.46
148	NA18526.CEL	3	Gain	7	108382804	108424837	7.15	42033	36	30.76
149	NA18542.CEL	3	Gain	7	61403879	61451527	1.19	47648	19	1.44
150	NA18542.CEL	3	Gain	7	143075149	143108734	1.04	33585	20	0.34
151	NA18547.CEL	3	Gain	7	43985990	44067300	1.07	81310	21	0.62
152	NA18547.CEL	4	Gain	7	57069302	57133614	1.19	64312	9	0.68
153	NA18547.CEL	3	Gain	7	73835664	73924758	1.04	89094	6	0.1
154	NA18547.CEL	3	Gain	7	143075149	143135722	1.18	60573	29	2.08
155	NA18547.CEL	3	Gain	7	143527185	143697880	1.64	170695	44	9.45
156	NA18552.CEL	4	Gain	7	9771092	9874252	16.9	103160	97	119.11
157	NA18552.CEL	4	Gain	7	29640265	29750238	6.98	109973	56	47.26
158	NA18552.CEL	1	Loss	7	62326783	62358421	3.48	31638	11	5.96
159	NA18564.CEL	3	Gain	7	101360402	101391366	1.03	30964	13	0.17
160	NA18564.CEL	3	Gain	7	143548534	143744719	1.15	196185	59	3.58
161	NA18570.CEL	3	Gain	7	52911	163742	4.51	110831	34	22.24
162	NA18570.CEL	3	Gain	7	142933203	142963649	1.72	30446	16	3.77
163	NA18570.CEL	3	Gain	7	143079312	143163931	2.4	84619	39	14.83
164	NA18570.CEL	3	Gain	7	143558740	143645161	1.11	86421	26	1.18
165	NA18592.CEL	3	Gain	7	40041598	40165921	10.64	124323	64	65.72
166	NA18526.CEL	0	Loss	8	39354760	39506122	42.4	151362	59	96.01
167	NA18537.CEL	3	Gain	8	6094835	6148975	5.01	54140	86	60.19
168	NA18537.CEL	3	Gain	8	7241701	7781474	1.99	539773	111	33.17
169	NA18537.CEL	3	Gain	8	7973265	8015597	1.13	42332	21	1.11
170	NA18542.CEL	4	Gain	8	7237790	7825372	3.15	587582	147	73.25
171	NA18542.CEL	4	Gain	8	11972069	12072406	2.79	100337	11	4.9
172	NA18542.CEL	3	Gain	8	12286184	12551442	1.85	265258	97	25.92
173	NA18542.CEL	1	Loss	8	13642613	13772899	8.88	130286	185	175.46
174	NA18542.CEL	3	Gain	8	47842302	47878877	1.03	36575	26	0.33
175	NA18547.CEL	1	Loss	8	39349340	39506122	4.8	156782	62	42.24
176	NA18547.CEL	4	Gain	8	43943205	46966699	1.26	3023494	2	0.2
177	NA18552.CEL	1	Loss	8	7781474	7847316	1.74	65842	41	9.86
178	NA18552.CEL	1	Loss	8	12305298	12356009	1.81	50711	20	5.15
179	NA18552.CEL	1	Loss	8	39354760	39506122	5.35	151362	59	42.97
180	NA18552.CEL	3	Gain	8	88113597	88160315	1.01	46718	19	0.08
181	NA18552.CEL	3	Gain	8	113380803	113427536	1	46733	26	0
182	NA18564.CEL	1	Loss	8	12025135	12072406	1.17	47271	8	0.55
183	NA18566.CEL	3	Gain	8	7202021	7678742	1.43	476721	125	19.42
184	NA18566.CEL	4	Gain	8	7733671	7808972	1.35	75301	17	2.22
185	NA18570.CEL	4	Gain	8	7202021	7262162	4.36	60141	36	23.02
186	NA18570.CEL	4	Gain	8	7284750	7825372	4.9	540622	128	88.35
187	NA18570.CEL	3	Gain	8	12305298	12407019	1.17	101721	38	2.59
188	NA18570.CEL	1	Loss	8	39354760	39506122	6.62	151362	59	48.43
189	NA18570.CEL	3	Gain	8	40330036	40406479	1.06	76443	65	1.64
190	NA18570.CEL	3	Gain	8	50594566	50702674	2.95	108108	64	30.07
191	NA18582.CEL	3	Gain	8	7225313	7359655	2.91	134342	45	20.88
192	NA18582.CEL	3	Gain	8	7379342	7678929	2.16	299587	50	16.72
193	NA18582.CEL	3	Gain	8	116983031	117173050	5.14	190019	106	75.36
194	NA18526.CEL	3	Gain	9	68795766	68985820	1.24	190054	29	2.71
195	NA18537.CEL	1	Loss	9	43255666	43645248	3.29	389582	34	17.58
196	NA18537.CEL	4	Gain	9	44195483	44325975	1.93	130492	10	2.86
197	NA18537.CEL	3	Gain	9	68171672	68227664	1.85	55992	11	2.94
198	NA18542.CEL	3	Gain	9	40498680	40685900	1.2	187220	21	1.66
199	NA18542.CEL	3	Gain	9	44076786	44213237	1.06	136451	42	1.06
200	NA18542.CEL	3	Gain	9	45068790	46237427	1.3	1168637	59	6.72
201	NA18542.CEL	3	Gain	9	66501564	66988531	1.25	486967	12	1.16
202	NA18542.CEL	3	Gain	9	68055004	69156027	1.4	1101023	129	18.85
203	NA18547.CEL	4	Gain	9	44181813	44213237	1.69	31424	14	3.19
204	NA18547.CEL	3	Gain	9	45361386	46290679	1.06	929293	57	1.44
205	NA18547.CEL	3	Gain	9	68795766	68857687	1.35	61921	17	2.22
206	NA18552.CEL	1	Loss	9	43377355	43461933	1.28	84578	8	0.86
207	NA18552.CEL	1	Loss	9	43523459	43645248	2.23	121789	18	6.27
208	NA18552.CEL	1	Loss	9	44667855	44780914	1.31	113059	35	4.1
209	NA18566.CEL	1	Loss	9	43377355	43461933	1.23	84578	8	0.72
210	NA18566.CEL	1	Loss	9	43575109	43740182	2.63	165073	27	11.34
211	NA18570.CEL	3	Gain	9	38866225	38951991	1.02	85766	10	0.09
212	NA18570.CEL	4	Gain	9	40572694	40648729	1.47	76035	10	1.67
213	NA18570.CEL	1	Loss	9	43377355	43523459	2.37	146104	14	5.25
214	NA18570.CEL	0	Loss	9	43542722	43645248	1.94	102526	17	4.89
215	NA18570.CEL	4	Gain	9	66405631	66446318	2.89	40687	7	3.23
216	NA18570.CEL	4	Gain	9	68143441	68227664	3.28	84223	15	7.74
217	NA18582.CEL	1	Loss	9	43542722	43645248	1.61	102526	17	3.52
218	NA18582.CEL	1	Loss	9	44698480	44795733	2.34	97253	25	9.23
219	NA18582.CEL	3	Gain	9	68126437	68227664	1.75	101227	21	5.1
220	NA18592.CEL	1	Loss	9	43523459	43720905	2.53	197446	27	10.88
221	NA18526.CEL	3	Gain	10	15028556	15106494	6.86	77938	36	30.11
222	NA18526.CEL	3	Gain	10	81513189	81593474	1.79	80285	28	7.08
223	NA18526.CEL	1	Loss	10	89059776	89098396	2.16	38620	11	3.68
224	NA18537.CEL	3	Gain	10	46374497	46839717	1.39	465220	179	25.6
225	NA18542.CEL	3	Gain	10	38773513	38960812	1.36	187299	13	1.74
226	NA18542.CEL	3	Gain	10	41959561	42080922	1.98	121361	19	5.64
227	NA18542.CEL	1	Loss	10	58572176	58609983	6.48	37807	35	28.41
228	NA18547.CEL	3	Gain	10	42067711	42103500	1.34	35789	8	1.02
229	NA18564.CEL	1	Loss	10	58572176	58608558	8.92	36382	34	32.31
230	NA18564.CEL	3	Gain	10	117287138	117327962	1.04	40824	25	0.43
231	NA18570.CEL	1	Loss	10	135299347	135356694	0.66	57347	5	-0.9
232	NA18592.CEL	1	Loss	10	19849134	20071486	25.91	222352	179	253.01
233	NA18526.CEL	1	Loss	11	4206589	4284748	2.61	78159	27	11.25
234	NA18526.CEL	1	Loss	11	55130608	55198894	5.41	68286	49	35.93
235	NA18537.CEL	1	Loss	11	4212705	4284748	3.24	72043	26	13.27
236	NA18537.CEL	3	Gain	11	5842287	5909305	6.45	67018	46	37.24
237	NA18537.CEL	0	Loss	11	55130608	55198894	19.11	68286	49	62.78
238	NA18537.CEL	3	Gain	11	58567817	58610341	5.72	42524	23	17.42
239	NA18542.CEL	1	Loss	11	4206589	4276290	1.16	69701	26	1.68
240	NA18547.CEL	3	Gain	11	4206589	4293105	1.56	86516	30	5.79
241	NA18547.CEL	1	Loss	11	55130608	55209585	4.01	78977	60	36.19
242	NA18547.CEL	3	Gain	11	58566573	58611622	2.65	45049	26	11
243	NA18552.CEL	1	Loss	11	4252332	4284748	1.51	32416	13	2.33
244	NA18552.CEL	1	Loss	11	55130608	55210152	3.05	79544	61	29.54
245	NA18552.CEL	3	Gain	11	58571703	58610341	8.2	38638	20	18.28
246	NA18564.CEL	1	Loss	11	55130608	55210152	2.15	79544	61	20.28
247	NA18564.CEL	3	Gain	11	58566573	58610341	1.36	43768	24	3.2
248	NA18566.CEL	1	Loss	11	4466713	4518966	18.57	52253	76	96.43
249	NA18566.CEL	1	Loss	11	55130608	55198894	3.89	68286	49	28.91
250	NA18566.CEL	3	Gain	11	58567817	58610341	1.79	42524	23	5.82
251	NA18570.CEL	1	Loss	11	54722184	54793048	2.27	70864	15	5.34
252	NA18570.CEL	1	Loss	11	55130608	55209585	4.02	78977	60	36.25
253	NA18570.CEL	4	Gain	11	89127597	89169255	1.1	41658	5	0.21
254	NA18582.CEL	1	Loss	11	54722184	54793048	2.35	70864	15	5.57
255	NA18582.CEL	1	Loss	11	55130608	55198894	3.67	68286	49	27.67
256	NA18582.CEL	3	Gain	11	58566573	58611622	2.26	45049	26	9.21
257	NA18582.CEL	3	Gain	11	73617083	74217219	6.72	600136	387	320.19
258	NA18592.CEL	1	Loss	11	55130608	55198894	5.59	68286	49	36.62
259	NA18592.CEL	1	Loss	11	67254608	67306971	1.72	52363	19	4.48
260	NA18592.CEL	1	Loss	11	67328404	67452222	6.75	123818	35	29.03
261	NA18526.CEL	0	Loss	12	9525137	9622904	13.29	97767	26	29.21
262	NA18537.CEL	1	Loss	12	9525137	9606832	2.92	81695	24	11.17
263	NA18537.CEL	3	Gain	12	130388049	130575455	10.37	187406	201	204.17
264	NA18537.CEL	3	Gain	12	130680839	130815456	4.68	134617	109	73.06
265	NA18542.CEL	0	Loss	12	9525137	9622904	10.59	97767	26	26.65
266	NA18547.CEL	4	Gain	12	36144018	37245912	7.91	1101894	401	360.17
267	NA18552.CEL	3	Gain	12	11402844	11434653	2.12	31809	30	9.79
268	NA18564.CEL	0	Loss	12	9525137	9622904	12.94	97767	26	28.91
269	NA18564.CEL	3	Gain	12	11402844	11434653	1.71	31809	30	6.99
270	NA18566.CEL	3	Gain	12	11403759	11434653	2.27	30894	28	9.97
271	NA18570.CEL	1	Loss	12	11402844	11443459	6.51	40615	31	25.22
272	NA18582.CEL	1	Loss	12	9525137	9619559	4.69	94422	25	16.78
273	NA18582.CEL	1	Loss	12	11402844	11434653	8.57	31809	30	27.99
274	NA18592.CEL	1	Loss	12	9525137	9619559	3.3	94422	25	12.96
275	NA18542.CEL	4	Gain	13	17962898	18000179	1.72	37281	5	1.18
276	NA18542.CEL	1	Loss	13	88600215	88637416	3.77	37201	21	12.1
277	NA18566.CEL	4	Gain	13	88280272	88381086	11.8	100814	51	54.67
278	NA18566.CEL	4	Gain	13	88396463	88556583	1.18	160120	94	6.76
279	NA18566.CEL	3	Gain	13	88560208	88602598	1.03	42390	50	0.64
280	NA18570.CEL	3	Gain	13	65134668	65252032	5.81	117364	72	55.02
281	NA18592.CEL	1	Loss	13	66128692	66209083	24.84	80391	82	114.4
282	NA18526.CEL	3	Gain	14	18730853	18922833	1.23	191980	20	1.8
283	NA18526.CEL	3	Gain	14	105169391	105238532	1.11	69141	12	0.54
284	NA18526.CEL	1	Loss	14	105497323	105531947	1.43	34624	21	3.26
285	NA18526.CEL	4	Gain	14	105609107	105750125	1.21	141018	67	5.55
286	NA18526.CEL	3	Gain	14	105760594	105971150	1.19	210556	102	7.71
287	NA18537.CEL	1	Loss	14	19270023	19493212	8.26	223189	116	106.37
288	NA18537.CEL	3	Gain	14	23514669	23554299	1.12	39630	26	1.28
289	NA18537.CEL	1	Loss	14	43570867	43602046	10.5	31179	22	22.47
290	NA18542.CEL	3	Gain	14	18072124	18261718	1.22	189594	19	1.64
291	NA18542.CEL	1	Loss	14	106160517	106213835	1.2	53318	41	3.25
292	NA18547.CEL	1	Loss	14	19270023	19492423	5.74	222400	115	87.27
293	NA18552.CEL	1	Loss	14	19227683	19493212	5.85	265529	117	89.76
294	NA18552.CEL	3	Gain	14	23496446	23554299	1.29	57853	31	3.43
295	NA18564.CEL	3	Gain	14	18627041	19424845	1.79	797804	118	29.84
296	NA18564.CEL	3	Gain	14	19443940	19493212	2.88	49272	33	15.16
297	NA18564.CEL	1	Loss	14	40680246	40727099	1.38	46853	14	1.96
298	NA18564.CEL	1	Loss	14	105508132	105781032	3.1	272900	118	57.98
299	NA18564.CEL	3	Gain	14	105784781	105968436	1.29	183655	89	9.84
300	NA18566.CEL	1	Loss	14	18521076	18611714	3.62	90638	6	3.35
301	NA18566.CEL	1	Loss	14	19291691	19362325	1.06	70634	30	0.76
302	NA18570.CEL	3	Gain	14	105550720	105598011	1.18	47291	22	1.58
303	NA18570.CEL	1	Loss	14	105601409	105640508	1.29	39099	19	2.1
304	NA18582.CEL	3	Gain	14	105289630	105366813	1.14	77183	48	2.73
305	NA18592.CEL	3	Gain	14	18759317	19304426	1.43	545109	54	8.39
306	NA18592.CEL	3	Gain	14	19333116	19456644	2.19	123528	65	22.13
307	NA18592.CEL	1	Loss	14	40680246	40727099	4.13	46853	14	8.62
308	NA18592.CEL	3	Gain	14	105289630	105374494	1.11	84864	52	2.36
309	NA18592.CEL	3	Gain	14	105645163	105677900	1.28	32737	21	2.25
310	NA18526.CEL	1	Loss	15	19813174	19940882	1.24	127708	53	4.95
311	NA18526.CEL	1	Loss	15	19998344	20089383	1.86	91039	39	10.51
312	NA18526.CEL	3	Gain	15	32507087	32656301	3.45	149214	80	43.03
313	NA18537.CEL	1	Loss	15	19813174	19943111	2.19	129937	54	18.38
314	NA18537.CEL	1	Loss	15	19998344	20089383	1.7	91039	39	8.99
315	NA18542.CEL	3	Gain	15	18317607	18415652	1.14	98045	27	1.54
316	NA18542.CEL	4	Gain	15	20799874	20834252	1.7	34378	6	1.38
317	NA18542.CEL	1	Loss	15	28235887	28280653	1.01	44766	5	0.02
318	NA18547.CEL	1	Loss	15	18415652	18454752	11.92	39100	18	19.37
319	NA18547.CEL	3	Gain	15	18837449	20053967	1.44	1216518	354	56.06
320	NA18552.CEL	3	Gain	15	20817792	20852214	1.29	34422	7	0.77
321	NA18564.CEL	3	Gain	15	19803370	19889600	1.66	86230	33	7.26
322	NA18564.CEL	3	Gain	15	19948630	20059789	1.32	111159	53	6.39
323	NA18566.CEL	1	Loss	15	19066371	19399146	1.04	332775	132	2.25
324	NA18566.CEL	1	Loss	15	19852286	19971386	2.04	119100	55	17.03
325	NA18566.CEL	1	Loss	15	20056074	20089383	1.25	33309	16	1.55
326	NA18566.CEL	1	Loss	15	22225844	22269689	3.49	43845	40	21.71
327	NA18570.CEL	1	Loss	15	22225844	22269689	3.81	43845	40	23.24
328	NA18582.CEL	3	Gain	15	18846002	18887506	1.46	41504	41	6.74
329	NA18582.CEL	3	Gain	15	19103576	19466195	1.5	362619	156	27.47
330	NA18582.CEL	4	Gain	15	19792388	20089383	14.64	296995	126	146.86
331	NA18582.CEL	0	Loss	15	32509924	32587887	7.54	77963	63	55.27
332	NA18582.CEL	1	Loss	15	32597380	32645302	2.71	47922	10	4.33
333	NA18592.CEL	1	Loss	15	18506386	18887506	1.59	381120	99	19.94
334	NA18592.CEL	1	Loss	15	19055354	19488342	2.96	432988	165	77.76
335	NA18592.CEL	1	Loss	15	19852286	20089383	1.65	237097	110	23.92
336	NA18592.CEL	3	Gain	15	32507087	32618236	3.32	111149	74	38.56
337	NA18526.CEL	3	Gain	16	14888478	15023758	2.77	135280	67	29.65
338	NA18526.CEL	4	Gain	16	21422575	21494225	7.35	71650	23	19.92
339	NA18526.CEL	4	Gain	16	22465433	22618243	4.9	152810	74	51.07
340	NA18526.CEL	1	Loss	16	32187735	32303120	1.78	115385	15	3.76
341	NA18526.CEL	1	Loss	16	32340554	32550875	2.97	210321	57	26.95
342	NA18537.CEL	4	Gain	16	21441805	21494225	3.83	52420	19	11.08
343	NA18537.CEL	3	Gain	16	22562809	22611252	1.44	48443	30	4.75
344	NA18537.CEL	1	Loss	16	32246606	32542265	2.86	295659	66	30.12
345	NA18542.CEL	3	Gain	16	14897340	15023758	1.87	126418	66	17.94
346	NA18542.CEL	4	Gain	16	21422575	21498841	7.1	76266	25	21.28
347	NA18542.CEL	4	Gain	16	22466298	22612021	4.59	145723	71	46.99
348	NA18542.CEL	3	Gain	16	29329208	29425212	1.38	96004	8	1.12
349	NA18542.CEL	4	Gain	16	33004923	33355070	3.85	350147	28	16.39
350	NA18542.CEL	3	Gain	16	33383500	33440011	1.66	56511	21	4.62
351	NA18542.CEL	4	Gain	16	33456316	33520406	4.72	64090	29	19.54
352	NA18542.CEL	3	Gain	16	68768945	68818240	1.12	49295	14	0.69
353	NA18547.CEL	3	Gain	16	17502439	18221734	6.81	719295	437	364.09
354	NA18547.CEL	3	Gain	16	21297471	21453782	3.11	156311	14	6.9
355	NA18547.CEL	3	Gain	16	22494966	22533943	1.88	38977	15	4.11
356	NA18547.CEL	4	Gain	16	33268639	33539331	1.35	270692	88	11.47
357	NA18547.CEL	3	Gain	16	33550900	33683586	1.39	132686	20	2.86
358	NA18552.CEL	3	Gain	16	14956269	15016088	1.86	59819	63	16.98
359	NA18552.CEL	4	Gain	16	21319904	21496289	9.37	176385	25	24.29
360	NA18552.CEL	4	Gain	16	22465433	22612021	5.56	146588	73	54.39
361	NA18552.CEL	1	Loss	16	32054387	32088477	1.98	34090	9	2.67
362	NA18552.CEL	1	Loss	16	32246606	32496123	1.74	249517	48	11.55
363	NA18564.CEL	3	Gain	16	14956269	14987956	1.48	31687	46	7.83
364	NA18564.CEL	3	Gain	16	33208395	33388661	1.61	180266	34	7.03
365	NA18564.CEL	3	Gain	16	33450341	33539331	2.63	88990	38	15.96
366	NA18566.CEL	3	Gain	16	21422575	21498841	2.43	76266	25	9.64
367	NA18566.CEL	3	Gain	16	22523305	22612021	4.76	88716	59	39.98
368	NA18566.CEL	1	Loss	16	32160734	32419268	1.94	258534	40	11.51
369	NA18566.CEL	1	Loss	16	32461678	32563024	3.33	101346	45	23.51
370	NA18566.CEL	1	Loss	16	32756399	32787285	1.57	30886	13	2.55
371	NA18566.CEL	3	Gain	16	74096909	74133498	2.62	36589	20	8.37
372	NA18570.CEL	3	Gain	16	2619669	2669702	2.88	50033	18	8.27
373	NA18570.CEL	3	Gain	16	14897340	14987956	2.03	90616	48	14.76
374	NA18570.CEL	1	Loss	16	16535563	16623582	3.41	88019	26	13.85
375	NA18570.CEL	1	Loss	16	18534802	18611693	1.9	76891	11	3.07
376	NA18570.CEL	4	Gain	16	21422575	21501135	4.27	78560	27	17.02
377	NA18570.CEL	4	Gain	16	22466298	22612021	6.37	145723	71	57.09
378	NA18570.CEL	3	Gain	16	33149454	33499606	1.9	350152	73	20.35
379	NA18582.CEL	3	Gain	16	21422575	21498841	4.58	76266	25	16.52
380	NA18582.CEL	3	Gain	16	22465433	22611363	3.17	145930	72	36.08
381	NA18582.CEL	1	Loss	16	32274359	32320734	1.67	46375	10	2.23
382	NA18582.CEL	3	Gain	16	33208395	33539331	2.56	330936	92	37.56
383	NA18582.CEL	3	Gain	16	72954559	73014102	2.95	59543	9	4.23
384	NA18592.CEL	1	Loss	16	14796096	14897364	3.35	101268	18	9.45
385	NA18592.CEL	3	Gain	16	16535563	16607564	1.38	72001	22	3.08
386	NA18592.CEL	3	Gain	16	18135619	18678347	1.7	542728	50	11.52
387	NA18592.CEL	4	Gain	16	21422575	21494225	10.76	71650	23	23.73
388	NA18592.CEL	4	Gain	16	22485091	22612021	6.5	126930	68	55.28
389	NA18592.CEL	4	Gain	16	33288267	33528850	4.31	240583	77	48.85
390	NA18592.CEL	3	Gain	16	72941759	73014102	1.27	72343	10	1.04
391	NA18526.CEL	4	Gain	17	16598056	16663526	5.45	65470	11	8.1
392	NA18526.CEL	0	Loss	17	18299671	18394162	8.11	94491	26	23.63
393	NA18526.CEL	4	Gain	17	18876248	19034153	4.04	157905	14	8.49
394	NA18526.CEL	1	Loss	17	41785076	41913223	6.46	128147	17	13.77
395	NA18526.CEL	1	Loss	17	41995958	42107479	5.56	111521	25	18.63
396	NA18542.CEL	3	Gain	17	22294538	22326437	1.29	31899	13	1.44
397	NA18547.CEL	3	Gain	17	22294538	22326437	1	31899	13	0
398	NA18547.CEL	4	Gain	17	31467913	31509204	1.22	41291	39	3.37
399	NA18547.CEL	1	Loss	17	41784437	41913223	2.29	128786	18	6.48
400	NA18547.CEL	1	Loss	17	41987366	42107479	3.44	120113	26	13.95
401	NA18552.CEL	1	Loss	17	41875491	41913223	1.07	37732	10	0.29
402	NA18564.CEL	3	Gain	17	36899692	37026940	3.82	127248	72	41.91
403	NA18564.CEL	3	Gain	17	54319214	54364777	1.11	45563	17	0.77
404	NA18566.CEL	3	Gain	17	31467913	31509204	1.21	41291	39	3.23
405	NA18582.CEL	3	Gain	17	31467913	31509204	1.23	41291	39	3.51
406	NA18582.CEL	1	Loss	17	41797224	41987366	7.72	190142	18	15.98
407	NA18582.CEL	1	Loss	17	42015522	42107479	6.88	91957	19	15.91
408	NA18592.CEL	3	Gain	17	18296117	18353283	1.71	57166	19	4.43
409	NA18526.CEL	1	Loss	19	20388046	20508229	4.76	120183	71	48.11
410	NA18526.CEL	1	Loss	19	48394873	48448077	4.85	53204	23	15.77
411	NA18537.CEL	3	Gain	19	48012977	48339818	5.32	326841	161	116.87
412	NA18537.CEL	1	Loss	19	48394873	48448077	5.65	53204	23	17.3
413	NA18537.CEL	1	Loss	19	59975655	60022466	7.21	46811	21	18.02
414	NA18542.CEL	1	Loss	19	20388046	20508229	2.67	120183	71	30.28
415	NA18542.CEL	1	Loss	19	48240854	48288811	3.18	47957	20	10.05
416	NA18542.CEL	1	Loss	19	48404090	48448077	2.13	43987	21	6.9
417	NA18542.CEL	3	Gain	19	59989695	60040503	2.33	50808	31	11.39
418	NA18547.CEL	3	Gain	19	48104372	48139858	1.13	35486	19	1.01
419	NA18547.CEL	1	Loss	19	48404090	48448077	2.53	43987	21	8.47
420	NA18552.CEL	1	Loss	19	48404090	48448077	3.8	43987	21	12.18
421	NA18564.CEL	1	Loss	19	48394873	48448077	2.41	53204	23	8.79
422	NA18566.CEL	1	Loss	19	20388046	20513302	4.28	125256	74	46.73
423	NA18566.CEL	0	Loss	19	48394873	48448077	25.09	53204	23	32.19
424	NA18570.CEL	1	Loss	19	48394873	48448077	6.98	53204	23	19.41
425	NA18582.CEL	1	Loss	19	20388046	20508229	4.17	120183	71	44.03
426	NA18582.CEL	1	Loss	19	48394873	48448077	5.87	53204	23	17.68
427	NA18592.CEL	1	Loss	19	48394873	48448077	4.85	53204	23	15.77
428	NA18592.CEL	1	Loss	19	59989695	60025696	6.16	36001	21	16.58
429	NA18526.CEL	0	Loss	20	1509580	1541893	8.86	32313	44	41.69
430	NA18537.CEL	0	Loss	20	1509580	1541893	9.1	32313	44	42.2
431	NA18537.CEL	3	Gain	20	2155151	2313129	7.22	157978	138	118.48
432	NA18542.CEL	1	Loss	20	1509580	1541893	18.29	32313	44	55.54
433	NA18547.CEL	0	Loss	20	1509580	1541893	14.19	32313	44	50.69
434	NA18552.CEL	0	Loss	20	1509580	1541893	9.59	32313	44	43.2
435	NA18564.CEL	0	Loss	20	1509580	1541893	10.14	32313	44	44.27
436	NA18566.CEL	0	Loss	20	1509580	1541893	10.21	32313	44	44.4
437	NA18570.CEL	0	Loss	20	1509580	1541893	9.45	32313	44	42.92
438	NA18582.CEL	0	Loss	20	1509580	1541893	6.99	32313	44	37.16
439	NA18592.CEL	0	Loss	20	1509580	1541893	5.45	32313	44	32.4
440	NA18542.CEL	1	Loss	21	13374733	13463240	2.86	88507	18	8.21
441	NA18526.CEL	3	Gain	22	14602695	14783333	1.12	180638	36	1.77
442	NA18526.CEL	1	Loss	22	20880982	20938727	5.07	57745	95	66.98
443	NA18526.CEL	1	Loss	22	21024382	21100464	4.85	76082	77	52.8
444	NA18526.CEL	0	Loss	22	21103200	21384215	1.52	281015	144	26.19
445	NA18526.CEL	1	Loss	22	21388941	21588615	2.01	199674	110	33.35
446	NA18526.CEL	0	Loss	22	22680529	22726814	4.94	46285	19	13.18
447	NA18537.CEL	1	Loss	22	22645049	22726814	3.8	81765	31	17.97
448	NA18537.CEL	1	Loss	22	41214847	41273586	5.97	58739	34	26.38
449	NA18542.CEL	3	Gain	22	21070312	21202162	1.12	131850	83	4.09
450	NA18542.CEL	3	Gain	22	21292474	21553233	1.14	260759	143	8.14
451	NA18542.CEL	3	Gain	22	23993985	24235486	1.33	241501	251	31.09
452	NA18547.CEL	4	Gain	22	19872615	20038108	1.28	165493	10	1.07
453	NA18547.CEL	3	Gain	22	21401684	21553233	1.46	151549	90	14.79
454	NA18552.CEL	1	Loss	22	22680529	22726814	4.46	46285	19	12.34
455	NA18552.CEL	3	Gain	22	41227226	41273586	5.5	46360	25	18.51
456	NA18564.CEL	3	Gain	22	21273474	21334922	1.04	61448	34	0.58
457	NA18564.CEL	3	Gain	22	21413903	21553233	1.3	139330	87	9.91
458	NA18564.CEL	1	Loss	22	22683513	22726814	1.84	43301	18	4.77
459	NA18564.CEL	3	Gain	22	41227226	41280435	1.85	53209	26	6.95
460	NA18566.CEL	1	Loss	22	14628691	14766665	1.41	137974	13	1.94
461	NA18566.CEL	1	Loss	22	22661967	22726814	3.87	64847	25	14.69
462	NA18570.CEL	1	Loss	22	21504614	21553233	1.18	48619	36	2.59
463	NA18570.CEL	1	Loss	22	22645049	22726814	3.69	81765	31	17.58
464	NA18582.CEL	3	Gain	22	21361351	21553233	1.34	191882	117	14.87
465	NA18582.CEL	1	Loss	22	22680529	22726814	3.75	46285	19	10.91
466	NA18582.CEL	3	Gain	22	41234550	41287765	4.68	53215	28	18.77
467	NA18592.CEL	3	Gain	22	14585766	14628706	1.3	42940	21	2.39
468	NA18592.CEL	1	Loss	22	21505226	21553233	1.36	48007	35	4.67
469	NA18592.CEL	0	Loss	22	22674422	22726814	3.91	52392	20	11.84
470	NA18592.CEL	3	Gain	22	41236945	41273586	2.58	36641	22	9.06
471	NA18942.CEL	3	Gain	1	17067742	17134834	2.18	67092	61	20.65
472	NA18942.CEL	0	Loss	1	72541504	72583736	16.99	42232	42	51.67
473	NA18942.CEL	3	Gain	1	104023054	104069745	2.58	46691	24	9.88
474	NA18942.CEL	3	Gain	1	120342327	120387715	1.23	45388	10	0.9
475	NA18942.CEL	0	Loss	1	150822151	150853218	25.58	31067	35	49.28
476	NA18947.CEL	3	Gain	1	766985	826948	3.33	59963	21	10.97
477	NA18947.CEL	1	Loss	1	12768450	12805146	1.98	36696	27	8.01
478	NA18947.CEL	0	Loss	1	72541504	72583736	15.94	42232	42	50.5
479	NA18947.CEL	3	Gain	1	104023054	104069745	2.07	46691	24	7.58
480	NA18947.CEL	1	Loss	1	150822330	150853218	11.29	30888	34	35.79
481	NA18949.CEL	4	Gain	1	12805572	12835735	1.72	30163	9	2.12
482	NA18949.CEL	3	Gain	1	13247932	13344532	1.16	96600	23	1.48
483	NA18949.CEL	0	Loss	1	72541504	72583736	26.97	42232	42	60.1
484	NA18949.CEL	3	Gain	1	143945027	143991679	1.51	46652	13	2.33
485	NA18949.CEL	1	Loss	1	147306690	147469422	2.41	162732	81	30.94
486	NA18949.CEL	0	Loss	1	150822151	150853218	31.79	31067	35	52.58
487	NA18951.CEL	3	Gain	1	766985	826948	2.98	59963	21	9.96
488	NA18951.CEL	1	Loss	1	12775335	12938082	2.48	162747	44	17.36
489	NA18951.CEL	0	Loss	1	72541504	72583736	18.29	42232	42	53.01
490	NA18951.CEL	0	Loss	1	150822330	150853218	34.82	30888	34	52.42
491	NA18968.CEL	3	Gain	1	17067742	17134834	1.68	67092	61	13.74
492	NA18968.CEL	1	Loss	1	72543731	72583736	5.69	40005	40	30.2
493	NA18968.CEL	1	Loss	1	147303148	147526040	4.43	222892	136	87.91
494	NA18969.CEL	1	Loss	1	12789677	12840666	3.82	50989	23	13.39
495	NA18969.CEL	0	Loss	1	72541504	72583736	13.49	42232	42	47.46
496	NA18969.CEL	1	Loss	1	103979561	104069745	1.37	90184	25	3.42
497	NA18969.CEL	0	Loss	1	150822151	150853218	29.15	31067	35	51.26
498	NA18969.CEL	3	Gain	1	194215578	194255974	1.76	40396	27	6.63
499	NA18972.CEL	3	Gain	1	696962	751231	1.59	54269	15	3.02
500	NA18972.CEL	3	Gain	1	766985	840550	2.92	73565	23	10.7
501	NA18972.CEL	0	Loss	1	72541504	72583736	18.07	42232	42	52.79
502	NA18972.CEL	4	Gain	1	103979561	104069745	10.5	90184	25	25.53
503	NA18973.CEL	0	Loss	1	72541504	72583736	22.69	42232	42	56.95
504	NA18973.CEL	0	Loss	1	150822330	150853218	36.86	30888	34	53.26
505	NA18973.CEL	1	Loss	1	246815817	246863836	6.97	48019	34	28.67
506	NA18997.CEL	3	Gain	1	12775335	12815095	1.79	39760	30	7.59
507	NA18997.CEL	0	Loss	1	72541504	72583736	19.14	42232	42	53.84
508	NA18997.CEL	1	Loss	1	146793112	147546464	3.92	753352	196	116.28
509	NA18997.CEL	1	Loss	1	194994473	195068695	1.79	74222	95	24.02
510	NA18999.CEL	0	Loss	1	72541504	72583736	14.26	42232	42	48.47
511	NA18999.CEL	0	Loss	1	150822330	150853218	24.13	30888	34	47.01
512	NA18942.CEL	1	Loss	2	87666842	87741703	2.46	74861	15	5.86
513	NA18942.CEL	3	Gain	2	89017396	89150453	1.03	133057	56	0.72
514	NA18942.CEL	3	Gain	2	89912071	91068463	1.31	1156392	17	1.99
515	NA18942.CEL	3	Gain	2	97229064	97262378	1.63	33314	18	3.82
516	NA18942.CEL	4	Gain	2	110061321	110099118	2.64	37797	4	1.69
517	NA18942.CEL	3	Gain	2	111785248	111904989	4.16	119741	34	21.05
518	NA18942.CEL	3	Gain	2	241078524	241158385	7.38	79861	81	70.31
519	NA18947.CEL	3	Gain	2	73729307	73782394	7.67	53087	30	26.54
520	NA18949.CEL	3	Gain	2	86974006	87026238	1.04	52232	10	0.17
521	NA18949.CEL	1	Loss	2	88914239	89214182	1.95	299943	143	41.47
522	NA18949.CEL	3	Gain	2	91130296	91202791	1.06	72495	44	1.11
523	NA18949.CEL	3	Gain	2	97144586	97232867	1.15	88281	39	2.37
524	NA18968.CEL	3	Gain	2	88917167	88947753	1.27	30586	47	4.88
525	NA18969.CEL	1	Loss	2	89597067	89912071	3.44	315004	159	85.31
526	NA18972.CEL	1	Loss	2	50642814	50685238	20.5	42424	39	51.16
527	NA18972.CEL	1	Loss	2	88914239	89150453	1.98	236214	131	38.86
528	NA18972.CEL	3	Gain	2	97229064	97314862	1.23	85798	24	2.16
529	NA18972.CEL	3	Gain	2	242700038	242738129	0.95	38091	6	-0.13
530	NA18973.CEL	1	Loss	2	88942380	89253701	2.83	311321	114	51.5
531	NA18973.CEL	1	Loss	2	89352101	89912071	7.27	559970	179	154.21
532	NA18999.CEL	3	Gain	2	88942380	89254947	1.16	312567	116	7.48
533	NA18999.CEL	3	Gain	2	89572001	89958702	1.77	386701	165	40.92
534	NA18942.CEL	1	Loss	3	163995351	164109297	3.9	113946	73	43.15
535	NA18947.CEL	1	Loss	3	41385693	41482750	30.54	97057	54	80.18
536	NA18947.CEL	1	Loss	3	163995351	164109297	8.96	113946	73	69.52
537	NA18949.CEL	3	Gain	3	126885322	127002843	1.14	117521	37	2.11
538	NA18949.CEL	1	Loss	3	131246388	131291501	3.38	45113	60	31.74
539	NA18949.CEL	3	Gain	3	131293903	131359673	1.07	65770	23	0.68
540	NA18949.CEL	0	Loss	3	163995351	164098609	6.73	103258	65	53.82
541	NA18949.CEL	1	Loss	3	196868323	196932593	1.67	64270	29	6.46
542	NA18949.CEL	3	Gain	3	199322610	199380515	1.21	57905	24	1.99
543	NA18951.CEL	0	Loss	3	163995351	164098609	10.59	103258	65	66.62
544	NA18968.CEL	0	Loss	3	163995351	164098609	4.69	103258	65	43.63
545	NA18968.CEL	1	Loss	3	164339809	164428916	31.7	89107	81	121.59
546	NA18969.CEL	3	Gain	3	61555633	61602106	2.52	46473	61	24.49
547	NA18969.CEL	1	Loss	3	163995351	164098609	6.7	103258	65	53.69
548	NA18972.CEL	1	Loss	3	131258548	131288926	1.4	30378	52	7.6
549	NA18972.CEL	0	Loss	3	163995351	164098609	3.76	103258	65	37.39
550	NA18972.CEL	3	Gain	3	196868323	196942560	1.75	74237	38	9.24
551	NA18973.CEL	1	Loss	3	164019517	164106591	7.98	87074	51	46
552	NA18997.CEL	0	Loss	3	163995351	164098609	4.44	103258	65	42.08
553	NA18999.CEL	1	Loss	3	164062392	164098609	2.41	36217	25	9.55
554	NA18942.CEL	0	Loss	4	69102618	69168574	6.44	65956	45	36.4
555	NA18947.CEL	0	Loss	4	69043083	69168574	8.5	125491	68	63.2
556	NA18947.CEL	0	Loss	4	70162233	70266713	25.89	104480	56	79.14
557	NA18949.CEL	3	Gain	4	4161131	4236511	1.01	75380	29	0.13
558	NA18949.CEL	3	Gain	4	48808852	49285413	1.11	476561	33	1.5
559	NA18949.CEL	1	Loss	4	69054598	69171930	3.45	117332	67	36.03
560	NA18949.CEL	1	Loss	4	70177963	70264023	2.9	86060	41	18.96
561	NA18951.CEL	1	Loss	4	69043083	69171930	8.67	128847	69	64.72
562	NA18951.CEL	3	Gain	4	191188957	191261904	0.77	72947	9	-1.02
563	NA18968.CEL	0	Loss	4	69043083	69079061	7.14	35978	15	12.81
564	NA18968.CEL	0	Loss	4	69102618	69166704	8.08	64086	43	39.02
565	NA18968.CEL	1	Loss	4	70162233	70266713	7.85	104480	56	50.11
566	NA18969.CEL	3	Gain	4	3579188	3679425	2.13	100237	67	22
567	NA18969.CEL	1	Loss	4	68937665	68970737	2.16	33072	10	3.34
568	NA18969.CEL	0	Loss	4	69043083	69079061	7.64	35978	15	13.25
569	NA18969.CEL	0	Loss	4	69102618	69168574	8.82	65956	45	42.55
570	NA18972.CEL	0	Loss	4	69043083	69079061	6.58	35978	15	12.27
571	NA18972.CEL	0	Loss	4	69102618	69171930	4.14	69312	46	28.38
572	NA18972.CEL	1	Loss	4	70165409	70266713	5.23	101304	53	38.08
573	NA18973.CEL	0	Loss	4	69102618	69168574	14.66	65956	45	52.48
574	NA18997.CEL	0	Loss	4	69043083	69079061	4.06	35978	15	9.13
575	NA18997.CEL	0	Loss	4	69102618	69168574	4.86	65956	45	30.9
576	NA18997.CEL	3	Gain	4	178455936	178538576	3.28	82640	93	47.98
577	NA18999.CEL	0	Loss	4	69043083	69079061	11.66	35978	15	16
578	NA18999.CEL	0	Loss	4	69102618	69166704	11.11	64086	43	44.97
579	NA18999.CEL	4	Gain	4	162083343	162151102	1.24	67759	87	8.13
580	NA18942.CEL	3	Gain	5	70290651	70343300	1.02	52649	13	0.11
581	NA18949.CEL	1	Loss	5	46306765	46349398	2.36	42633	14	5.22
582	NA18949.CEL	1	Loss	5	177100569	177165211	1.77	64642	6	1.49
583	NA18951.CEL	3	Gain	5	32142841	32194212	21.24	51371	40	53.09
584	NA18951.CEL	0	Loss	5	177130561	177165211	12.33	34650	5	5.45
585	NA18968.CEL	3	Gain	5	794695	878653	2.24	83958	48	16.81
586	NA18968.CEL	3	Gain	5	97286522	97321903	3.74	35381	21	12.03
587	NA18969.CEL	1	Loss	5	751371	786612	1.46	35241	17	2.79
588	NA18969.CEL	1	Loss	5	177090005	177192936	2.91	102931	11	5.1
589	NA18969.CEL	1	Loss	5	180311316	180350709	3.03	39393	19	9.15
590	NA18972.CEL	3	Gain	5	751371	886628	1.85	135257	66	17.63
591	NA18972.CEL	1	Loss	5	180311316	180350709	1.76	39393	19	4.66
592	NA18973.CEL	1	Loss	5	177130561	177165211	10.67	34650	5	5.14
593	NA18997.CEL	1	Loss	5	177130561	177165211	4.54	34650	5	3.29
594	NA18997.CEL	1	Loss	5	180311316	180350709	5.83	39393	19	14.55
595	NA18942.CEL	4	Gain	6	203265	281809	1.58	78544	47	9.34
596	NA18942.CEL	3	Gain	6	287906	326149	1.19	38243	55	4.16
597	NA18942.CEL	1	Loss	6	29958345	29989326	2.45	30981	10	3.89
598	NA18942.CEL	4	Gain	6	170824252	170892930	0.47	68678	4	-1.31
599	NA18947.CEL	4	Gain	6	202353	326149	8.02	123796	103	93.13
600	NA18947.CEL	1	Loss	6	29204012	29269414	18.81	65402	9	11.47
601	NA18947.CEL	1	Loss	6	29945293	29989326	2.33	44033	27	9.92
602	NA18947.CEL	3	Gain	6	32731255	32772071	1.06	40816	17	0.43
603	NA18947.CEL	3	Gain	6	46311003	46343226	1.02	32223	20	0.17
604	NA18947.CEL	1	Loss	6	79025784	79091904	16.99	66120	111	136.55
605	NA18949.CEL	1	Loss	6	29956867	29989326	1.21	32459	18	1.49
606	NA18951.CEL	4	Gain	6	202353	326149	6.37	123796	103	82.83
607	NA18951.CEL	0	Loss	6	29958345	29989326	1.91	30981	10	2.81
608	NA18951.CEL	3	Gain	6	34643267	34693187	7.25	49920	25	21.51
609	NA18968.CEL	4	Gain	6	230695	326149	2.09	95454	87	27.85
610	NA18969.CEL	4	Gain	6	202353	327897	5.22	125544	105	75.36
611	NA18969.CEL	1	Loss	6	29956867	29989326	2.28	32459	18	6.44
612	NA18969.CEL	1	Loss	6	31468074	31559455	19.72	91381	88	113.95
613	NA18969.CEL	1	Loss	6	114889093	114919690	9.29	30597	18	17.42
614	NA18972.CEL	4	Gain	6	202353	326149	6.94	123796	103	86.66
615	NA18972.CEL	0	Loss	6	29958345	29989326	1.41	30981	10	1.49
616	NA18972.CEL	3	Gain	6	158600321	158664006	1.22	63685	58	5.01
617	NA18973.CEL	4	Gain	6	202353	326149	9.27	123796	103	99.61
618	NA18997.CEL	3	Gain	6	209756	239837	1.06	30081	22	0.56
619	NA18997.CEL	4	Gain	6	247306	324015	1.21	76709	77	6.37
620	NA18997.CEL	1	Loss	6	29952013	29989326	2.16	37313	20	6.69
621	NA18999.CEL	1	Loss	6	29956867	29989326	1.13	32459	18	0.96
622	NA18942.CEL	3	Gain	7	142928530	143039363	1.33	110833	35	4.33
623	NA18942.CEL	3	Gain	7	143075149	143163931	1.75	88782	41	9.96
624	NA18942.CEL	3	Gain	7	149183479	149444635	5.55	261156	131	97.5
625	NA18942.CEL	4	Gain	7	153130910	153248167	1.17	117257	93	6.34
626	NA18942.CEL	3	Gain	7	153249881	153299551	1.18	49670	59	4.24
627	NA18947.CEL	1	Loss	7	62326783	62371196	9.43	44413	12	11.69
628	NA18949.CEL	3	Gain	7	45766688	45798591	1.01	31903	12	0.05
629	NA18949.CEL	3	Gain	7	61398138	61451527	1.16	53389	21	1.35
630	NA18949.CEL	3	Gain	7	64578262	64691560	1.13	113298	26	1.38
631	NA18949.CEL	3	Gain	7	71635141	71859102	1.07	223961	75	2.2
632	NA18949.CEL	4	Gain	7	71862358	71997631	1.03	135273	31	0.4
633	NA18949.CEL	1	Loss	7	110856650	111043865	4	187215	92	55.39
634	NA18951.CEL	3	Gain	7	143540168	143697880	1.81	157712	42	10.82
635	NA18968.CEL	3	Gain	7	153146207	153299551	10.92	153344	146	151.58
636	NA18969.CEL	3	Gain	7	71635141	71962942	5.86	327801	102	78.33
637	NA18969.CEL	1	Loss	7	143126668	143178205	1.22	51537	27	2.33
638	NA18969.CEL	3	Gain	7	155458309	155492942	1.08	34633	14	0.47
639	NA18972.CEL	3	Gain	7	64956772	64994398	1.04	37626	13	0.22
640	NA18973.CEL	1	Loss	7	43985990	44038386	1.01	52396	6	0.03
641	NA18973.CEL	3	Gain	7	143061509	143123302	1.07	61793	25	0.73
642	NA18997.CEL	3	Gain	7	90019936	90058767	4.26	38831	23	14.48
643	NA18942.CEL	1	Loss	8	7327245	7359655	1.6	32410	5	1.02
644	NA18942.CEL	3	Gain	8	7791638	7825372	1.12	33734	29	1.43
645	NA18942.CEL	0	Loss	8	39354760	39506122	37.59	151362	59	92.93
646	NA18947.CEL	3	Gain	8	7241701	7327601	2.62	85900	40	16.73
647	NA18947.CEL	3	Gain	8	7665275	7825372	2.51	160097	66	26.38
648	NA18949.CEL	3	Gain	8	7254775	7319179	2.18	64404	30	10.15
649	NA18949.CEL	3	Gain	8	7820572	7881995	1.51	61423	29	5.19
650	NA18949.CEL	4	Gain	8	11914604	12072406	2.59	157802	19	7.85
651	NA18949.CEL	3	Gain	8	12286886	12325492	1.19	38606	31	2.34
652	NA18949.CEL	3	Gain	8	12387832	12522562	1.06	134730	45	1.14
653	NA18951.CEL	3	Gain	8	7181231	7270388	1.87	89157	40	10.87
654	NA18951.CEL	4	Gain	8	7278551	7322483	3.88	43932	20	11.78
655	NA18951.CEL	3	Gain	8	7767472	7836800	2.49	69328	43	17.04
656	NA18968.CEL	4	Gain	8	7237790	7327601	1.34	89811	41	5.21
657	NA18968.CEL	3	Gain	8	7675571	7836800	1.22	161229	55	4.75
658	NA18968.CEL	4	Gain	8	11986960	12038532	7.14	51572	7	5.98
659	NA18969.CEL	4	Gain	8	7237790	7327245	3.21	89455	39	19.75
660	NA18969.CEL	4	Gain	8	7379669	7683737	3.75	304068	53	30.42
661	NA18969.CEL	4	Gain	8	7791638	7825372	2.9	33734	29	13.41
662	NA18969.CEL	3	Gain	8	11986960	12207151	1.58	220191	11	2.19
663	NA18972.CEL	3	Gain	8	3674352	5938253	3225	2263901	3225	3225
664	NA18972.CEL	1	Loss	8	7358888	7443434	1.63	84546	40	8.49
665	NA18972.CEL	1	Loss	8	12025135	12072406	2.51	47271	8	3.2
666	NA18972.CEL	3	Gain	8	66917717	66978093	1.05	60376	28	0.59
667	NA18973.CEL	3	Gain	8	7241701	7302153	1.78	60452	29	7.26
668	NA18973.CEL	4	Gain	8	7733671	7781474	1.04	47803	6	0.1
669	NA18997.CEL	3	Gain	8	7237790	7291147	1.14	53357	24	1.37
670	NA18997.CEL	3	Gain	8	7390330	7768103	1.94	377773	40	11.51
671	NA18997.CEL	1	Loss	8	20028962	20070215	3.98	41253	62	37.19
672	NA18997.CEL	1	Loss	8	39354760	39506122	4.93	151362	59	40.88
673	NA18997.CEL	3	Gain	8	53906754	54024520	7.66	117766	80	70.74
674	NA18999.CEL	4	Gain	8	7237790	7318712	3.52	80922	34	18.58
675	NA18999.CEL	3	Gain	8	7378899	7847316	1.52	468417	105	19.09
676	NA18942.CEL	1	Loss	9	43575109	43730342	3.79	155233	25	14.47
677	NA18942.CEL	4	Gain	9	45338610	45424865	2.96	86255	9	4.24
678	NA18942.CEL	4	Gain	9	46026076	46100378	1.42	74302	4	0.61
679	NA18949.CEL	4	Gain	9	38866225	38932045	1.23	65820	8	0.72
680	NA18949.CEL	4	Gain	9	40498680	40726296	1.79	227616	22	5.56
681	NA18949.CEL	4	Gain	9	42873886	43024297	1.15	150411	5	0.3
682	NA18949.CEL	3	Gain	9	44933294	47006996	1.09	2073702	93	3.48
683	NA18949.CEL	3	Gain	9	66446318	66921585	1.18	475267	16	1.15
684	NA18949.CEL	3	Gain	9	68073667	69220052	1.43	1146385	141	21.9
685	NA18951.CEL	1	Loss	9	6759429	6792380	7.84	32951	27	24.15
686	NA18968.CEL	1	Loss	9	44667855	44795733	3.34	127878	36	18.85
687	NA18968.CEL	3	Gain	9	67216185	67427658	1.05	211473	6	0.13
688	NA18968.CEL	3	Gain	9	68143441	68204991	2.18	61550	10	3.38
689	NA18972.CEL	1	Loss	9	43412533	43645248	2.06	232715	29	9.1
690	NA18972.CEL	4	Gain	9	44181813	44213237	1.72	31424	14	3.3
691	NA18972.CEL	3	Gain	9	66405631	66471326	2.07	65695	9	2.84
692	NA18972.CEL	3	Gain	9	68171672	68227664	2	55992	11	3.31
693	NA18973.CEL	4	Gain	9	44183430	44344908	1.13	161478	17	0.9
694	NA18997.CEL	1	Loss	9	43542722	43740182	2.15	197460	29	9.64
695	NA18999.CEL	0	Loss	9	43177963	43645248	1.65	467285	36	7.83
696	NA18999.CEL	1	Loss	9	43666998	43735571	1.67	68573	11	2.45
697	NA18999.CEL	1	Loss	9	44933294	44994996	1.02	61702	9	0.08
698	NA18949.CEL	3	Gain	10	39080727	39116227	1.11	35500	15	0.68
699	NA18949.CEL	4	Gain	10	41934442	42080922	1.79	146480	26	6.57
700	NA18951.CEL	3	Gain	10	47011195	47174643	6.93	163448	185	155.54
701	NA18951.CEL	3	Gain	10	48503408	48665901	1.63	162493	11	2.33
702	NA18951.CEL	1	Loss	10	58572176	58606915	16.45	34739	33	40.13
703	NA18951.CEL	1	Loss	10	135309154	135356694	0.29	47540	3	-1.61
704	NA18972.CEL	3	Gain	10	46337321	46374563	1.09	37242	14	0.52
705	NA18972.CEL	0	Loss	10	58572176	58606915	64.96	34739	33	59.82
706	NA18973.CEL	1	Loss	10	67994124	68078648	10.83	84524	72	74.49
707	NA18942.CEL	1	Loss	11	4206589	4276290	3.81	69701	26	15.1
708	NA18942.CEL	1	Loss	11	55130608	55198894	5.4	68286	49	35.89
709	NA18942.CEL	3	Gain	11	65757396	65794685	1.02	37289	10	0.09
710	NA18947.CEL	1	Loss	11	55130608	55198894	7.02	68286	49	41.47
711	NA18947.CEL	1	Loss	11	67254608	67488890	6.32	234282	72	57.65
712	NA18947.CEL	1	Loss	11	89153876	89220000	1.24	66124	11	1.03
713	NA18949.CEL	0	Loss	11	54458221	54514867	1.32	56646	5	0.6
714	NA18949.CEL	1	Loss	11	55130608	55198894	3.89	68286	49	28.91
715	NA18949.CEL	4	Gain	11	58556950	58610341	4.83	53391	29	19.83
716	NA18949.CEL	3	Gain	11	71041659	71129248	1.23	87589	34	3.06
717	NA18951.CEL	3	Gain	11	58575027	58610341	4.27	35314	17	10.72
718	NA18968.CEL	3	Gain	11	4212705	4293105	2.5	80400	29	11.54
719	NA18968.CEL	0	Loss	11	55130608	55209585	10.32	78977	60	60.82
720	NA18968.CEL	3	Gain	11	58566573	58610341	3.27	43768	24	12.35
721	NA18972.CEL	0	Loss	11	54458221	54514867	1.5	56646	5	0.88
722	NA18972.CEL	3	Gain	11	118261984	118293291	1.08	31307	16	0.53
723	NA18973.CEL	0	Loss	11	54458221	54514867	1	56646	5	0
724	NA18997.CEL	1	Loss	11	4212705	4309557	2.99	96852	31	14.75
725	NA18997.CEL	0	Loss	11	55130608	55198894	16.26	68286	49	59.34
726	NA18997.CEL	3	Gain	11	58568041	58602767	1.54	34726	17	3.19
727	NA18999.CEL	1	Loss	11	55130608	55196566	1.89	65958	47	12.99
728	NA18942.CEL	1	Loss	12	9525137	9622904	4.38	97767	26	16.68
729	NA18947.CEL	0	Loss	12	9525137	9619559	17.82	94422	25	31.27
730	NA18949.CEL	3	Gain	12	8226164	8362182	1.18	136018	42	3.02
731	NA18949.CEL	3	Gain	12	11402844	11446278	1.44	43434	39	6.18
732	NA18951.CEL	0	Loss	12	9525137	9622904	14.3	97767	26	30.04
733	NA18968.CEL	1	Loss	12	9525137	9619559	5.28	94422	25	18.07
734	NA18969.CEL	0	Loss	12	9525137	9622904	8.61	97767	26	24.31
735	NA18972.CEL	1	Loss	12	9542560	9622904	4.64	80344	21	14
736	NA18972.CEL	4	Gain	12	11403759	11434653	7.44	30894	28	24.4
737	NA18997.CEL	0	Loss	12	9525137	9622904	12.23	97767	26	28.27
738	NA18997.CEL	1	Loss	12	117719974	117772543	9.93	52569	64	63.8
739	NA18999.CEL	3	Gain	12	88634465	88671693	1.24	37228	13	1.21
740	NA18947.CEL	3	Gain	13	17962898	18033703	1.2	70805	8	0.63
741	NA18973.CEL	1	Loss	13	62216545	62527158	10.31	310613	178	180.36
742	NA18942.CEL	4	Gain	14	19107146	19227683	2.16	120537	8	2.68
743	NA18947.CEL	1	Loss	14	19270023	19493212	17.04	223189	116	142.85
744	NA18949.CEL	4	Gain	14	18148706	18241044	2	92338	14	4.21
745	NA18949.CEL	1	Loss	14	19329599	19437248	1.17	107649	56	3.82
746	NA18949.CEL	1	Loss	14	40680246	40727099	1.47	46853	14	2.34
747	NA18949.CEL	1	Loss	14	105289630	105391431	1.97	101801	56	16.49
748	NA18951.CEL	1	Loss	14	19270023	19493212	13.07	223189	116	129.49
749	NA18951.CEL	1	Loss	14	40680246	40727099	5.27	46853	14	10.11
750	NA18951.CEL	3	Gain	14	105558085	105598011	1.05	39926	18	0.38
751	NA18951.CEL	3	Gain	14	105710520	105968436	1.06	257916	114	2.88
752	NA18951.CEL	3	Gain	14	105989093	106020118	1.01	31025	17	0.07
753	NA18968.CEL	1	Loss	14	18230024	18343625	1.99	113601	6	1.79
754	NA18968.CEL	4	Gain	14	18611714	18730853	1.93	119139	9	2.57
755	NA18968.CEL	3	Gain	14	105400204	105448980	1.19	48776	11	0.83
756	NA18968.CEL	3	Gain	14	105550720	105598011	1.07	47291	22	0.65
757	NA18968.CEL	3	Gain	14	105638145	105781032	1.21	142887	63	5.22
758	NA18969.CEL	1	Loss	14	19293843	19490079	1.67	196236	99	22.05
759	NA18972.CEL	1	Loss	14	19270023	19493212	8.85	223189	116	109.85
760	NA18972.CEL	3	Gain	14	105960424	106152396	1.61	191972	124	25.65
761	NA18973.CEL	1	Loss	14	19405587	19492423	1.76	86836	55	13.5
762	NA18973.CEL	1	Loss	14	105317347	105385779	1.33	68432	50	6.19
763	NA18973.CEL	1	Loss	14	105601409	105781032	1.25	179623	80	7.75
764	NA18973.CEL	1	Loss	14	105811392	105899182	1.16	87790	40	2.58
765	NA18997.CEL	1	Loss	14	105317347	105391431	2.39	74084	51	19.3
766	NA18997.CEL	3	Gain	14	105609107	105741971	1.09	132864	63	2.36
767	NA18999.CEL	1	Loss	14	19362245	19408689	1.47	46444	23	3.85
768	NA18999.CEL	3	Gain	14	105413362	105640508	1.09	227146	80	2.99
769	NA18942.CEL	3	Gain	15	18700552	19466195	2.76	765643	250	110.23
770	NA18942.CEL	4	Gain	15	19764921	19897617	1.07	132696	41	1.2
771	NA18942.CEL	3	Gain	15	19900281	20089383	1.69	189102	90	20.51
772	NA18942.CEL	1	Loss	15	22044109	22220838	5.67	176729	74	55.77
773	NA18942.CEL	4	Gain	15	28377089	28536721	4	159632	44	26.49
774	NA18947.CEL	1	Loss	15	19055354	19090596	1.32	35242	7	0.84
775	NA18947.CEL	1	Loss	15	19451059	19555435	1.71	104376	26	6.06
776	NA18947.CEL	4	Gain	15	28377089	28536721	2.08	159632	44	13.99
777	NA18949.CEL	4	Gain	15	18370264	18412742	1.64	42478	13	2.79
778	NA18949.CEL	3	Gain	15	19257059	19803370	1.06	546311	111	2.81
779	NA18949.CEL	1	Loss	15	20037677	20089383	1.21	51706	25	2.07
780	NA18949.CEL	1	Loss	15	20645664	20676330	1.11	30666	13	0.59
781	NA18949.CEL	1	Loss	15	22231485	22269689	1.65	38204	37	8.05
782	NA18949.CEL	4	Gain	15	28377089	28536721	3.89	159632	44	25.96
783	NA18951.CEL	1	Loss	15	20049389	20089383	1.36	39994	20	2.67
784	NA18951.CEL	1	Loss	15	22225844	22269689	4.91	43845	40	27.64
785	NA18951.CEL	4	Gain	15	28383521	28455876	1.52	72355	32	5.82
786	NA18951.CEL	1	Loss	15	32509924	32605609	6.73	95685	68	56.31
787	NA18968.CEL	3	Gain	15	18476969	18887506	2.3	410537	101	36.53
788	NA18968.CEL	4	Gain	15	19066371	19475431	7.31	409060	163	140.82
789	NA18968.CEL	4	Gain	15	19786318	19852603	2.33	66285	23	8.45
790	NA18968.CEL	4	Gain	15	19864595	20089383	12.19	224788	103	111.86
791	NA18968.CEL	1	Loss	15	22225844	22267930	4.41	42086	37	23.84
792	NA18968.CEL	4	Gain	15	28383521	28536721	1.88	153200	41	11.24
793	NA18968.CEL	1	Loss	15	32509924	32605609	9.65	95685	68	66.95
794	NA18969.CEL	4	Gain	15	28383521	28519571	2.22	136050	37	12.82
795	NA18972.CEL	1	Loss	15	19764921	20089383	5.95	324462	131	101.46
796	NA18972.CEL	4	Gain	15	28386992	28536721	2.19	149729	35	11.92
797	NA18972.CEL	1	Loss	15	28700879	28875769	2.85	174890	64	29.11
798	NA18972.CEL	3	Gain	15	30276166	30353803	4.14	77637	20	12.34
799	NA18973.CEL	3	Gain	15	18846002	18876740	1.58	30738	38	7.55
800	NA18973.CEL	3	Gain	15	19055354	19864595	1.76	809241	205	50.33
801	NA18973.CEL	3	Gain	15	19886365	20056074	2.39	169709	79	29.89
802	NA18973.CEL	1	Loss	15	22231485	22269689	4.9	38204	37	25.54
803	NA18973.CEL	1	Loss	15	28173703	28360645	3.7	186942	52	29.55
804	NA18973.CEL	1	Loss	15	28542339	28875769	3.9	333430	81	47.88
805	NA18973.CEL	1	Loss	15	30245953	30276545	2.61	30592	11	4.58
806	NA18973.CEL	1	Loss	15	30318608	30647150	2.71	328542	47	20.35
807	NA18997.CEL	1	Loss	15	22225844	22269689	5.12	43845	40	28.37
808	NA18997.CEL	4	Gain	15	28377089	28536721	2.76	159632	44	19.4
809	NA18999.CEL	1	Loss	15	19813174	20089383	3.64	276209	123	69.02
810	NA18999.CEL	4	Gain	15	28383521	28530437	5.38	146916	39	28.5
811	NA18999.CEL	1	Loss	15	28707916	28886918	1.63	179002	64	13.58
812	NA18942.CEL	3	Gain	16	21422575	21498841	3.56	76266	25	13.79
813	NA18942.CEL	3	Gain	16	22465433	22612021	4.88	146588	73	50.25
814	NA18942.CEL	1	Loss	16	32337903	32399994	1.85	62091	16	4.27
815	NA18942.CEL	3	Gain	16	33311641	33355070	2.14	43429	13	4.3
816	NA18942.CEL	3	Gain	16	33383500	33539331	3.13	155831	61	30.23
817	NA18947.CEL	3	Gain	16	14965859	15002209	1.77	36350	35	8.68
818	NA18947.CEL	3	Gain	16	21422575	21498841	1.91	76266	25	7.03
819	NA18947.CEL	3	Gain	16	22465433	22563465	2.65	98032	44	18.62
820	NA18947.CEL	4	Gain	16	22581330	22612021	8.23	30691	26	23.8
821	NA18947.CEL	4	Gain	16	33277265	33551523	4.39	274258	86	55.25
822	NA18949.CEL	3	Gain	16	16437092	16706164	1.32	269072	43	5.18
823	NA18949.CEL	4	Gain	16	18501901	18550718	1.6	48817	9	1.84
824	NA18949.CEL	1	Loss	16	32246606	32293616	1.83	47010	6	1.57
825	NA18949.CEL	1	Loss	16	32337903	32543150	1.89	205247	55	15.21
826	NA18951.CEL	3	Gain	16	14957386	15023758	1.49	66372	56	9.7
827	NA18951.CEL	3	Gain	16	21422575	21498841	3.24	76266	25	12.76
828	NA18951.CEL	4	Gain	16	22510369	22559690	2.84	49321	29	13.15
829	NA18951.CEL	3	Gain	16	32084681	32246606	1.87	161925	22	5.98
830	NA18951.CEL	3	Gain	16	32389920	32531840	1.16	141920	37	2.38
831	NA18951.CEL	3	Gain	16	32548473	32650982	1.25	102509	12	1.16
832	NA18951.CEL	3	Gain	16	32716092	32964249	2.68	248157	43	18.41
833	NA18951.CEL	4	Gain	16	33277265	33400621	2.39	123356	34	12.87
834	NA18951.CEL	4	Gain	16	33434121	33532809	2.39	98688	44	16.65
835	NA18951.CEL	3	Gain	16	74096909	74133498	5.63	36589	20	15.01
836	NA18968.CEL	4	Gain	16	14897340	15013764	5.8	116424	64	48.86
837	NA18968.CEL	4	Gain	16	21422575	21484317	4.3	61742	19	12.04
838	NA18968.CEL	3	Gain	16	22465433	22612021	4.4	146588	73	46.97
839	NA18968.CEL	1	Loss	16	32246606	32365901	1.16	119295	17	1.1
840	NA18968.CEL	3	Gain	16	33208395	33528850	2.46	320455	88	34.4
841	NA18969.CEL	3	Gain	16	16237991	16421139	1.01	183148	10	0.04
842	NA18969.CEL	4	Gain	16	21422575	21501135	6.28	78560	27	21.54
843	NA18969.CEL	4	Gain	16	22465433	22612021	4.87	146588	73	50.19
844	NA18969.CEL	4	Gain	16	33279107	33539331	3.87	260224	83	48.78
845	NA18972.CEL	4	Gain	16	21422575	21501135	4.8	78560	27	18.39
846	NA18972.CEL	4	Gain	16	22465433	22612021	10.94	146588	73	75.85
847	NA18972.CEL	3	Gain	16	33268639	33552839	3.32	284200	92	47.94
848	NA18973.CEL	4	Gain	16	21422575	21498841	3.63	76266	25	14
849	NA18973.CEL	4	Gain	16	22465433	22612021	6.93	146588	73	61.37
850	NA18973.CEL	4	Gain	16	33277265	33539331	2.53	262066	84	33.86
851	NA18973.CEL	3	Gain	16	68617467	68697043	2.55	79576	29	11.79
852	NA18997.CEL	4	Gain	16	21422575	21484317	3.87	61742	19	11.17
853	NA18997.CEL	4	Gain	16	22485091	22612021	3.48	126930	68	36.83
854	NA18997.CEL	1	Loss	16	32187735	32550875	5.99	363140	79	61.42
855	NA18997.CEL	3	Gain	16	33311641	33532809	1.92	221168	78	22.1
856	NA18997.CEL	3	Gain	16	74092873	74133498	1.71	40625	22	5.13
857	NA18999.CEL	3	Gain	16	16535563	16668187	1.3	132624	30	3.42
858	NA18999.CEL	4	Gain	16	18550718	18585612	1.95	34894	4	1.16
859	NA18999.CEL	4	Gain	16	21422575	21501135	4.47	78560	27	17.56
860	NA18999.CEL	4	Gain	16	22349475	22584366	1.06	234891	56	1.42
861	NA18999.CEL	1	Loss	16	32246606	32372034	1.19	125428	21	1.59
862	NA18999.CEL	1	Loss	16	32472013	32563024	2.48	91011	42	16.57
863	NA18999.CEL	1	Loss	16	33004923	33555980	1.92	551057	101	28.61
864	NA18999.CEL	3	Gain	16	75758986	75802541	1.81	43555	29	7.47
865	NA18942.CEL	3	Gain	17	16630594	16663526	1.15	32932	8	0.49
866	NA18942.CEL	3	Gain	17	42061291	42099188	2.56	37897	8	3.27
867	NA18947.CEL	3	Gain	17	18296117	18353283	3.58	57166	19	10.52
868	NA18947.CEL	1	Loss	17	41756832	41797224	4.4	40392	7	4.5
869	NA18947.CEL	0	Loss	17	41811751	41879036	1.86	67285	7	1.89
870	NA18947.CEL	1	Loss	17	41901645	42107479	7.44	205834	35	30.51
871	NA18949.CEL	3	Gain	17	18327348	18387404	1.61	60056	12	2.48
872	NA18949.CEL	3	Gain	17	22294538	22341281	1.45	46743	20	3.23
873	NA18949.CEL	1	Loss	17	41784437	41879036	1.68	94599	11	2.48
874	NA18949.CEL	1	Loss	17	42015522	42092938	2.69	77416	14	6.02
875	NA18951.CEL	1	Loss	17	41756832	42107479	8.03	350647	49	44.33
876	NA18968.CEL	3	Gain	17	18296117	18353283	3.29	57166	19	9.83
877	NA18968.CEL	3	Gain	17	18876248	18991651	1.11	115403	11	0.5
878	NA18972.CEL	3	Gain	17	15573170	15614730	3.11	41560	15	7.39
879	NA18972.CEL	3	Gain	17	18254555	18314905	1.45	60350	17	2.74
880	NA18972.CEL	4	Gain	17	18327348	18367186	5.19	39838	6	4.29
881	NA18972.CEL	4	Gain	17	31471028	31610407	1.38	139379	41	5.74
882	NA18972.CEL	1	Loss	17	41756832	41913223	3.02	156391	21	10.08
883	NA18972.CEL	1	Loss	17	41987366	42107479	3.55	120113	26	14.31
884	NA18973.CEL	1	Loss	17	41901645	42078158	2.51	176513	29	11.59
885	NA18997.CEL	1	Loss	17	41756832	42107479	7.35	350647	49	42.45
886	NA18999.CEL	1	Loss	17	41811751	41913223	1.6	101472	14	2.86
887	NA18999.CEL	1	Loss	17	41995958	42107479	2.09	111521	25	8
888	NA18942.CEL	1	Loss	19	48394873	48448077	4.48	53204	23	14.98
889	NA18947.CEL	1	Loss	19	47986230	48234671	14.64	248441	120	139.86
890	NA18949.CEL	4	Gain	19	59989695	60040503	2.47	50808	31	12.17
891	NA18951.CEL	1	Loss	19	48394873	48448077	6.86	53204	23	19.24
892	NA18968.CEL	0	Loss	19	48394873	48448077	19.69	53204	23	29.77
893	NA18969.CEL	1	Loss	19	20388046	20478619	4.25	90573	52	32.68
894	NA18969.CEL	1	Loss	19	47986230	48229218	6.39	242988	116	93.44
895	NA18969.CEL	1	Loss	19	48394873	48448077	5.65	53204	23	17.3
896	NA18972.CEL	1	Loss	19	20388046	20508229	2.5	120183	71	28.25
897	NA18972.CEL	3	Gain	19	57791397	57829755	23.54	38358	29	39.78
898	NA18972.CEL	3	Gain	19	60022466	60060175	1.04	37709	20	0.34
899	NA18973.CEL	1	Loss	19	20388046	20513074	5.62	125028	73	54.73
900	NA18973.CEL	0	Loss	19	48394873	48448077	29.92	53204	23	33.95
901	NA18997.CEL	0	Loss	19	48394873	48448077	24.44	53204	23	31.93
902	NA18999.CEL	1	Loss	19	20400414	20508229	2.62	107815	65	27.19
903	NA18999.CEL	1	Loss	19	48248683	48476149	3.9	227466	110	65.02
904	NA18942.CEL	0	Loss	20	1509580	1541893	8.9	32313	44	41.77
905	NA18947.CEL	1	Loss	20	1509580	1541893	14.6	32313	44	51.23
906	NA18949.CEL	0	Loss	20	1509580	1541893	16.58	32313	44	53.66
907	NA18951.CEL	0	Loss	20	1509580	1541893	12.58	32313	44	48.39
908	NA18968.CEL	0	Loss	20	1509580	1541893	7.09	32313	44	37.43
909	NA18969.CEL	0	Loss	20	1509580	1541893	9.09	32313	44	42.18
910	NA18972.CEL	1	Loss	20	1509580	1541893	11.42	32313	44	46.54
911	NA18972.CEL	3	Gain	20	42579287	42622942	1.09	43655	15	0.56
912	NA18973.CEL	1	Loss	20	1509580	1541893	11	32313	44	45.82
913	NA18997.CEL	0	Loss	20	1509580	1541893	9.13	32313	44	42.26
914	NA18999.CEL	0	Loss	20	1509580	1541893	7.18	32313	44	37.67
915	NA18942.CEL	3	Gain	21	9758742	9952302	3.46	193560	29	15.63
916	NA18947.CEL	4	Gain	21	9777595	9936696	1.83	159101	21	5.51
917	NA18947.CEL	1	Loss	21	13374733	13463240	3.25	88507	18	9.21
918	NA18949.CEL	4	Gain	21	9777595	9964803	3.55	187208	33	18.16
919	NA18949.CEL	3	Gain	21	10145311	13368583	1.02	3223272	34	0.29
920	NA18949.CEL	3	Gain	21	13913738	14021430	1.24	107692	76	7.1
921	NA18951.CEL	4	Gain	21	9851553	9948776	1.59	97223	25	5.03
922	NA18968.CEL	4	Gain	21	9851553	9957781	2.73	106228	29	12.65
923	NA18968.CEL	1	Loss	21	13374733	13471836	1.42	97103	19	2.89
924	NA18969.CEL	3	Gain	21	9890625	9948776	3.13	58151	24	11.89
925	NA18972.CEL	4	Gain	21	9758742	9957781	4.55	199039	32	21.06
926	NA18997.CEL	3	Gain	21	9920065	9952302	3.85	32237	19	11.12
927	NA18942.CEL	0	Loss	22	22680529	22726814	6.25	46285	19	15.12
928	NA18947.CEL	3	Gain	22	21446069	21481859	1.16	35790	19	1.22
929	NA18947.CEL	3	Gain	22	21511757	21553233	1.09	41476	31	1.16
930	NA18947.CEL	1	Loss	22	22680529	22726814	2.78	46285	19	8.44
931	NA18949.CEL	4	Gain	22	17052885	17150527	1.04	97642	7	0.12
932	NA18949.CEL	3	Gain	22	21273474	21429172	1.04	155698	85	1.45
933	NA18949.CEL	1	Loss	22	22680529	22726814	1.85	46285	19	5.08
934	NA18951.CEL	1	Loss	22	22680529	22726814	6.9	46285	19	15.94
935	NA18951.CEL	3	Gain	22	41227226	41262362	3.37	35136	22	11.61
936	NA18968.CEL	3	Gain	22	21413903	21523509	1.07	109606	68	2
937	NA18969.CEL	0	Loss	22	22680529	22726814	4.09	46285	19	11.62
938	NA18969.CEL	3	Gain	22	41234550	41280435	2.45	45885	24	9.34
939	NA18972.CEL	1	Loss	22	20798619	20863421	2.04	64802	131	40.56
940	NA18972.CEL	1	Loss	22	20880982	21157472	4.56	276490	221	145.63
941	NA18972.CEL	0	Loss	22	21163078	21394581	1.65	231503	119	25.88
942	NA18972.CEL	1	Loss	22	21395257	21553233	1.22	157976	96	8.29
943	NA18972.CEL	4	Gain	22	41234550	41285732	3.52	51182	26	14.21
944	NA18973.CEL	3	Gain	22	14774605	14805814	1.05	31209	15	0.32
945	NA18973.CEL	3	Gain	22	21379589	21553233	1.19	173644	106	8.01
946	NA18973.CEL	1	Loss	22	22613016	22726814	3.1	113798	52	25.55
947	NA18973.CEL	3	Gain	22	23994801	24248709	4.2	253908	298	185.73
948	NA18997.CEL	1	Loss	22	21003955	21235419	2.3	231464	162	58.6
949	NA18997.CEL	1	Loss	22	21258680	21553233	1.27	294553	164	17.02
950	NA18997.CEL	1	Loss	22	22680529	22726814	2.51	46285	19	7.59
951	NA18999.CEL	1	Loss	22	22667307	22726814	2.11	59507	22	7.13

## Sheet: dChip
id	Chr	Sample	Cytoband	Start	End	Size (kb)	SNPs	Mean_value	Status
1	1	NA18526	1q21.1	147291414	147475191	183.777	107	1.5	Loss
2	1	NA18526	1q31.3	195089928	195176256	86.328	67	1.5	Loss
3	1	NA18537	1p36.33	1631951	1662451	30.5	16	3	Gain
4	1	NA18537	1q21.3	149603311	149664490	61.179	62	2.5	Gain
5	1	NA18542	1p36.13	16954987	17134822	179.835	87	2.5	Gain
6	1	NA18542	1p21.1	103965010	104069733	104.723	27	2.5	Gain
7	1	NA18542	1q21.1	147291414	147516059	224.645	135	2.5	Gain
8	1	NA18542	1q21.3	150821800	150853206	31.406	37	3	Gain
9	1	NA18542	1q31.1	187592960	187803942	210.982	130	1.45385	Loss
10	1	NA18542	1q31.3	194994461	195068683	74.222	95	2.5	Gain
11	1	NA18547	1p36.13	16835844	16987287	151.443	82	2.5	Gain
12	1	NA18547	1q31.3	194994461	195068683	74.222	95	2.5	Gain
13	1	NA18552	1p36.33	1617766	1662451	44.685	19	1.5	Loss
14	1	NA18552	1p36.13	17067730	17134822	67.092	64	1.5	Loss
15	1	NA18552	1q31.1	187592364	187803942	211.578	131	1.5	Loss
16	1	NA18564	1p36.33	696950	840538	143.588	43	2.5	Gain
17	1	NA18564	1p36.13	16890105	16987287	97.182	39	2.5	Gain
18	1	NA18564	1q23.3	159763524	159905154	141.63	65	1.5	Loss
19	1	NA18564	1q31.3	194994461	195068683	74.222	95	2.5	Gain
20	1	NA18564	1q42.12	223715782	223750807	35.025	41	2.5	Gain
21	1	NA18566	1p21.1	103979549	104069733	90.184	25	3	Gain
22	1	NA18566	1q21.3	150822318	150853206	30.888	35	3.5	Gain
23	1	NA18566	1q43	237975311	238365493	390.182	351	2.5	Gain
24	1	NA18570	1p36.13	16794294	16843031	48.737	42	2.5	Gain
25	1	NA18570	1p36.13	16889653	16987287	97.634	40	2.5	Gain
26	1	NA18570	1p36.13	17082178	17131709	49.531	50	1.5	Loss
27	1	NA18570	1q31.3	194975846	195068683	92.837	102	2.5	Gain
28	1	NA18570	1q44	246798656	246856990	58.334	32	1.5	Loss
29	1	NA18582	1p36.33	1617766	1662451	44.685	19	2.5	Gain
30	1	NA18582	1q23.3	159859475	159905154	45.679	49	1.5	Loss
31	1	NA18592	1p36.11	24018447	24054081	35.634	11	2.5	Gain
32	1	NA18592	1p21.1	103965010	104069733	104.723	27	3	Gain
33	1	NA18592	1q21.1	147303136	147448422	145.286	76	1.5	Loss
34	1	NA18592	1q23.3	159784563	159905154	120.591	57	2.5	Gain
35	1	NA18592	1q31.3	194994461	195083341	88.88	100	2.5	Gain
36	1	NA18942	1p36.13	17062579	17157495	94.916	71	2.5	Gain
37	1	NA18942	1p21.1	103959820	104069733	109.913	30	2.5	Gain
38	1	NA18947	1p36.33	696950	826936	129.986	41	2.5	Gain
39	1	NA18947	1p21.1	103965010	104069733	104.723	27	2.5	Gain
40	1	NA18947	1q31.3	194994461	195068683	74.222	95	2.5	Gain
41	1	NA18949	1p36.21	12814884	13257207	442.323	38	2.5	Gain
42	1	NA18949	1q21.1	147326266	147456930	130.664	57	1.5	Loss
43	1	NA18949	1q31.3	194994461	195068683	74.222	95	2.5	Gain
44	1	NA18951	1p36.33	524402	826936	302.534	47	2.5	Gain
45	1	NA18951	1q31.3	194994461	195083341	88.88	100	2.5	Gain
46	1	NA18968	1p36.13	17062579	17134822	72.243	66	2.5	Gain
47	1	NA18968	1q21.1	147313747	147456930	143.183	64	1.5	Loss
48	1	NA18968	1q21.3	150821800	150853206	31.406	37	3	Gain
49	1	NA18968	1q31.3	194977690	195068683	90.993	99	2.5303	Gain
50	1	NA18969	1p36.21	12768438	12935704	167.266	47	1.32979	Loss
51	1	NA18969	1q31.3	194157750	194281275	123.525	98	2.5	Gain
52	1	NA18969	1q31.3	194994461	195068683	74.222	95	2.5	Gain
53	1	NA18972	1p36.33	696950	840538	143.588	43	2.5	Gain
54	1	NA18972	1p36.13	17328278	17386427	58.149	46	2.43478	Gain
55	1	NA18972	1p36.11	25195364	25239574	44.21	33	2.5	Gain
56	1	NA18972	1p35.2	30957444	31013899	56.455	41	2.5	Gain
57	1	NA18972	1p35.2	31124316	31176301	51.985	23	2.5	Gain
58	1	NA18972	1p34.3	35024256	35090568	66.312	40	2.5	Gain
59	1	NA18972	1p31.2	69362583	69432428	69.845	28	1.5	Loss
60	1	NA18972	1p21.1	103957154	104069733	112.579	36	2.5	Gain
61	1	NA18972	1q21.3	150821800	150853206	31.406	37	3	Gain
62	1	NA18972	1q23.3	160696569	160737239	40.67	17	2.5	Gain
63	1	NA18973	1p36.13-1p36.12	20275685	20318568	42.883	37	2.5	Gain
64	1	NA18973	1p35.3	29675902	29731797	55.895	35	2.5	Gain
65	1	NA18973	1p34.3	36203376	36247981	44.605	20	1.5	Loss
66	1	NA18973	1p22.2	91398809	91445553	46.744	43	2.5	Gain
67	1	NA18973	1q23.2	158292034	158344293	52.259	23	2.5	Gain
68	1	NA18973	1q32.2	206442361	206476987	34.626	25	2.5	Gain
69	1	NA18997	1p36.21	12768438	12850431	81.993	44	2.5	Gain
70	1	NA18997	1p21.1	103957154	104069733	112.579	36	2.5	Gain
71	1	NA18997	1q21.1	146780402	146929375	148.973	33	1.5	Loss
72	1	NA18997	1q21.1	147303136	147523303	220.167	136	1.5	Loss
73	1	NA18997	1q21.1	147811984	147845334	33.35	5	5	Gain
74	1	NA18997	1q21.3	150822139	150853206	31.067	36	3.5	Gain
75	1	NA18999	1p36.13	17067730	17134822	67.092	64	2.5	Gain
76	1	NA18999	1q21.1	147303136	147516059	212.923	133	2.5	Gain
77	1	NA18999	1q23.3	159790477	159905154	114.677	53	2.5	Gain
78	1	NA18999	1q31.3	194994461	195083341	88.88	100	2.5	Gain
79	2	NA18526	2p11.2	88914227	89200032	285.805	140	1.5	Loss
80	2	NA18537	2q32.1	185427419	185482384	54.965	33	2.5	Gain
81	2	NA18547	2p13.2	73708419	73765019	56.6	33	2.5	Gain
82	2	NA18552	2p11.2	87331968	87755566	423.598	131	2.5	Gain
83	2	NA18552	2p11.2-2p11.1	89597055	91068451	1471.4	177	1.5	Loss
84	2	NA18552	2q14.1	116248978	116391820	142.842	107	2.5	Gain
85	2	NA18564	2p25.1	10548426	10597389	48.963	52	2.5	Gain
86	2	NA18564	2p11.2	88914227	89108504	194.277	123	2.5	Gain
87	2	NA18570	2p11.2	88942368	89200032	257.664	100	2.5	Gain
88	2	NA18592	2p11.2	88957326	89125090	167.764	76	1.5	Loss
89	2	NA18942	2p11.2	87659508	87755566	96.058	19	1.5	Loss
90	2	NA18942	2q13	111785248	111912692	127.444	35	2.5	Gain
91	2	NA18942	2q37.3	241078512	241158385	79.873	82	2.5	Gain
92	2	NA18947	2p13.2	73729295	73782382	53.087	30	2.5	Gain
93	2	NA18947	2p11.2	88983693	89070905	87.212	56	1	Loss
94	2	NA18949	2p11.2	88957326	89200032	242.706	91	1.5	Loss
95	2	NA18969	2p11.2	89374858	89938557	563.699	179	1.5	Loss
96	2	NA18972	2p23.1	30882449	30915792	33.343	26	2.5	Gain
97	2	NA18972	2p16.3	50642802	50685238	42.436	45	1.5	Loss
98	2	NA18972	2p13.3	72393591	72432297	38.706	19	1.5	Loss
99	2	NA18972	2p11.2	89017384	89108504	91.12	48	1.5	Loss
100	2	NA18972	2q31.1	177579250	177615391	36.141	30	2.5	Gain
101	2	NA18972	2q32.1	186626240	186667533	41.293	26	2.5	Gain
102	2	NA18972	2q32.3	194094500	194135536	41.036	22	1.5	Loss
103	2	NA18972	2q36.1	222837102	222870268	33.166	24	2.5	Gain
104	2	NA18972	2q37.3	241454524	241490107	35.583	20	2.5	Gain
105	2	NA18973	2p11.2	88911856	89108504	196.648	125	1.956	Loss
106	2	NA18973	2p11.2	89326315	89901341	575.026	186	1.5	Loss
107	2	NA18973	2q23.1	149385818	149517273	131.455	17	1.5	Loss
108	2	NA18999	2p11.2-2p11.1	88914227	91124685	2210.46	390	2.39744	Gain
109	3	NA18526	3q29	196868311	196932581	64.27	29	2.5	Gain
110	3	NA18566	3q29	196915957	196968029	52.072	39	2.5	Gain
111	3	NA18592	3p26.3	1448806	1576862	128.056	134	2.5	Gain
112	3	NA18592	3p26.3	2240472	2506711	266.239	214	2.5	Gain
113	3	NA18947	3p22.1	41385681	41482738	97.057	55	1.5	Loss
114	3	NA18949	3q21.3	131245537	131282345	36.808	54	1.5	Loss
115	3	NA18949	3q29	196868311	196932581	64.27	29	1.5	Loss
116	3	NA18968	3q26.1	164339797	164428916	89.119	81	1.5	Loss
117	3	NA18969	3p14.2	61555633	61602094	46.461	61	2.5	Gain
118	3	NA18972	3p14.1	63815035	63858217	43.182	20	1.5	Loss
119	3	NA18972	3p12.3	79390863	79441768	50.905	22	1.5	Loss
120	3	NA18972	3q21.1	124658285	124702445	44.16	37	2.5	Gain
121	3	NA18972	3q21.3	130875613	130909890	34.277	13	1.5	Loss
122	3	NA18972	3q22.3	139402024	139460966	58.942	28	1.5	Loss
123	3	NA18972	3q26.1	164725085	164761709	36.624	17	1.5	Loss
124	3	NA18973	3q22.3	137785837	137820406	34.569	13	1.5	Loss
125	3	NA18973	3q26.1	163995339	164106579	111.24	69	2.5	Gain
126	3	NA18973	3q26.2	169592457	169648221	55.764	36	1.75	Loss
127	4	NA18526	4q13.2	70162221	70245571	83.35	45	2.5	Gain
128	4	NA18526	4q21.3	87704446	87840497	136.051	52	1.5	Loss
129	4	NA18542	4p16.3	2269	56707	54.438	63	2.5	Gain
130	4	NA18552	4q31.22	145143588	145252334	108.746	77	2.5	Gain
131	4	NA18570	4q32.2	162073615	162148034	74.419	93	2.5	Gain
132	4	NA18570	4q35.2	191152644	191261892	109.248	18	2.5	Gain
133	4	NA18942	4q13.2	70134694	70266701	132.007	71	2.5	Gain
134	4	NA18942	4q32.2	162083343	162151102	67.759	87	3	Gain
135	4	NA18947	4q13.2	70162221	70264011	101.79	53	0.632075	Loss
136	4	NA18947	4q32.2	162083343	162151102	67.759	87	3	Gain
137	4	NA18969	4p16.2	3567638	3683983	116.345	76	2.5	Gain
138	4	NA18972	4p15.2	23812909	23847568	34.659	36	2.5	Gain
139	4	NA18972	4p15.2	26506156	26564213	58.057	28	1.5	Loss
140	4	NA18972	4p15.1	33677464	33715587	38.123	22	1.90909	Loss
141	4	NA18972	4q12	58832084	58875133	43.049	14	1.5	Loss
142	4	NA18972	4q13.1	63996578	64051555	54.977	36	1.5	Loss
143	4	NA18972	4q13.3	74317687	74354533	36.846	11	1.5	Loss
144	4	NA18972	4q25	107909117	107954747	45.63	15	1.5	Loss
145	4	NA18973	4p14	40734183	40767038	32.855	26	1.5	Loss
146	4	NA18973	4q13.2	70158087	70264011	105.924	54	2.5	Gain
147	4	NA18973	4q22.1	91324324	91362750	38.426	21	1.5	Loss
148	4	NA18973	4q22.1	92982962	93021600	38.638	18	1.5	Loss
149	4	NA18997	4p15.1	34446689	34523695	77.006	70	2.5	Gain
150	4	NA18997	4q13.2	70126924	70277485	150.561	81	2.5	Gain
151	4	NA18997	4q34.3	178455936	178538564	82.628	94	2.5	Gain
152	4	NA18999	4q13.2	66407051	66444002	36.951	35	2.5	Gain
153	4	NA18999	4q32.2	162083343	162147429	64.086	85	3.5	Gain
154	5	NA18526	5p13.3	32142841	32194200	51.359	40	2.5	Gain
155	5	NA18526	5q35.3	180311304	180349801	38.497	15	0.5	Loss
156	5	NA18537	5p15.33	169099	234463	65.364	44	2.5	Gain
157	5	NA18542	5p15.33	751359	862794	111.435	50	2.5	Gain
158	5	NA18547	5p15.33	751359	841048	89.689	40	3	Gain
159	5	NA18552	5p15.33	770367	843589	73.222	38	1.5	Loss
160	5	NA18564	5p15.33	814004	886616	72.612	40	2.5	Gain
161	5	NA18566	5p13.1	40911308	41040153	128.845	106	1.5	Loss
162	5	NA18582	5q15	95328373	95478080	149.707	77	2.5	Gain
163	5	NA18951	5p13.3	32142841	32194200	51.359	40	3	Gain
164	5	NA18968	5p15.33	794683	878641	83.958	48	2.5	Gain
165	5	NA18968	5q15-5q21.1	97286522	97321903	35.381	21	3	Gain
166	5	NA18969	5p15.33	751359	786600	35.241	17	1.5	Loss
167	5	NA18972	5p15.33	734302	878641	144.339	68	2.5	Gain
168	5	NA18972	5p14.1	25369770	25425349	55.579	22	1.5	Loss
169	5	NA18972	5p13.1	41607066	41650177	43.111	41	1.67073	Loss
170	5	NA18972	5q11.2	52287011	52317788	30.777	21	1.5	Loss
171	5	NA18972	5q14.3	85689097	85721682	32.585	17	1.5	Loss
172	5	NA18972	5q21.3	105205945	105240502	34.557	17	1.5	Loss
173	5	NA18972	5q31.1	130596917	130646999	50.082	27	2.16667	Gain
174	5	NA18972	5q31.2	136169621	136207139	37.518	20	2.5	Gain
175	5	NA18972	5q33.3	159023137	159057151	34.014	23	2.5	Gain
176	5	NA18973	5q31.2	136737893	136781636	43.743	33	2.5	Gain
177	5	NA18997	5p15.33	794683	878641	83.958	48	2.5	Gain
178	6	NA18526	6p25.3	202341	239825	37.484	25	1.5	Loss
179	6	NA18537	6p25.3	202341	326137	123.796	107	1.5	Loss
180	6	NA18542	6p25.3	247294	324003	76.709	80	2.5	Gain
181	6	NA18552	6p25.3	202341	239825	37.484	25	1.5	Loss
182	6	NA18552	6p12.1	54028554	54085577	57.023	67	3	Gain
183	6	NA18566	6p25.3	202341	326137	123.796	107	1.5	Loss
184	6	NA18582	6p21.33	30185208	30228542	43.334	31	2.5	Gain
185	6	NA18947	6p21.32	32562241	32678331	116.09	33	4	Gain
186	6	NA18947	6q14.1	79025772	79091892	66.12	114	1.5	Loss
187	6	NA18949	6p25.3	202341	326137	123.796	107	1.5	Loss
188	6	NA18951	6p21.31	34640557	34693175	52.618	28	2.5	Gain
189	6	NA18969	6p25.3	202341	311333	108.992	98	2.5	Gain
190	6	NA18969	6p21.33	31468074	31559455	91.381	90	1.5	Loss
191	6	NA18969	6q22.1	114885613	114919678	34.065	19	1.5	Loss
192	6	NA18972	6p22.1	29562468	29608391	45.923	30	2.5	Gain
193	6	NA18972	6p21.32	32560767	32678331	117.564	35	3	Gain
194	6	NA18972	6q11.1	61944387	62062875	118.488	27	2.5	Gain
195	6	NA18972	6q16.3	100655509	100698906	43.397	15	1.5	Loss
196	6	NA18972	6q22.31	118741772	118772583	30.811	20	2.5	Gain
197	6	NA18972	6q22.31	120079876	120137237	57.361	23	2.5	Gain
198	6	NA18973	6q23.2	131984071	132036017	51.946	25	1.5	Loss
199	6	NA18997	6q23.3	136807152	136855294	48.142	26	2.5	Gain
200	6	NA18999	6p25.3	202341	326137	123.796	107	1.5	Loss
201	7	NA18526	7p22.3	52899	160848	107.949	32	2.5	Gain
202	7	NA18526	7q31.1	108382792	108424825	42.033	36	2.5	Gain
203	7	NA18526	7q35	143558728	143682152	123.424	36	2.5	Gain
204	7	NA18537	7q35	143527173	143648230	121.057	34	2.5	Gain
205	7	NA18547	7q35	143075137	143178193	103.056	50	2.5	Gain
206	7	NA18547	7q35	143527173	143697868	170.695	44	2.5	Gain
207	7	NA18552	7p21.3	9771080	9874252	103.172	97	3	Gain
208	7	NA18552	7p15.1	29640253	29750238	109.985	57	3	Gain
209	7	NA18552	7q11.21	62326771	62430224	103.453	17	1.5	Loss
210	7	NA18564	7q11.21	62326771	62430224	103.453	17	1.5	Loss
211	7	NA18564	7q35	143535200	143697868	162.668	43	2.5	Gain
212	7	NA18566	7p22.2	3399558	3436077	36.519	39	2.5	Gain
213	7	NA18570	7p22.3	52899	160848	107.949	32	2.5	Gain
214	7	NA18570	7q35	143535200	143705862	170.662	44	2.5	Gain
215	7	NA18582	7p22.3	1852859	1895188	42.329	17	2.5	Gain
216	7	NA18582	7q34	141406256	141438564	32.308	48	1.5	Loss
217	7	NA18592	7p14.1	40043557	40165909	122.352	64	2.5	Gain
218	7	NA18942	7q36.1	149183467	149478661	295.194	144	2.5	Gain
219	7	NA18942	7q36.2	153130898	153299539	168.641	153	2.5	Gain
220	7	NA18947	7q11.21	62323573	62371184	47.611	13	1.5	Loss
221	7	NA18949	7q11.22-7q11.23	71635129	72008815	373.686	110	2.5	Gain
222	7	NA18949	7q31.1	110856638	111043853	187.215	93	1.5	Loss
223	7	NA18951	7q11.21	61525563	61624773	99.21	7	3	Gain
224	7	NA18951	7q35	143527173	143682152	154.979	43	2.5	Gain
225	7	NA18968	7q36.2	153154278	153299539	145.261	143	2.5	Gain
226	7	NA18969	7q11.22-7q11.23	71635129	71951080	315.951	101	2.5	Gain
227	7	NA18969	7q35	142928518	143029140	100.622	34	1.5	Loss
228	7	NA18972	7q11.23	72400657	72467345	66.688	27	2.62963	Gain
229	7	NA18972	7q21.11	78299747	78345117	45.37	27	2.5	Gain
230	7	NA18972	7q31.32	123275034	123315732	40.698	17	1.5	Loss
231	7	NA18972	7q33	134956331	135004084	47.753	24	1.5	Loss
232	7	NA18972	7q35	143548522	143680300	131.778	35	1.5	Loss
233	7	NA18973	7p14.1	43239800	43281438	41.638	27	2.5	Gain
234	7	NA18973	7q31.1	108615905	108646570	30.665	23	1.5	Loss
235	7	NA18997	7q21.13	90024004	90058755	34.751	20	3	Gain
236	7	NA18997	7q35	143495603	143671981	176.378	50	2.5	Gain
237	8	NA18526	8p23.1	7237778	7678917	441.139	102	1.5	Loss
238	8	NA18526	8p11.23	39354748	39489619	134.871	51	0.5	Loss
239	8	NA18537	8p23.2	6099005	6148975	49.97	83	2.5	Gain
240	8	NA18537	8p23.1	7973253	8011021	37.768	16	2.5	Gain
241	8	NA18537	8p11.23-8p11.22	39365820	39515002	149.182	65	2.5	Gain
242	8	NA18542	8p23.1	7237778	7869452	631.674	156	2.5	Gain
243	8	NA18542	8p23.1	12025123	12072394	47.271	8	3.5	Gain
244	8	NA18542	8p23.1	12305286	12372192	66.906	27	2.5	Gain
245	8	NA18542	8p22	13642515	13772887	130.372	188	1.44947	Loss
246	8	NA18547	8p23.1	6975866	7225417	249.551	46	2.5	Gain
247	8	NA18552	8p23.1	7225301	7836788	611.487	152	1.5	Loss
248	8	NA18552	8p23.1	12305286	12487414	182.128	65	1.5	Loss
249	8	NA18564	8p23.1	7254763	7825360	570.597	141	1.5	Loss
250	8	NA18564	8p23.1	12366256	12526406	160.15	55	1.5	Loss
251	8	NA18566	8p23.1	7141465	7225417	83.952	32	2.5	Gain
252	8	NA18570	8p23.1	7174030	7847304	673.274	179	2.5	Gain
253	8	NA18570	8q11.22	50591292	50702662	111.37	66	2.5	Gain
254	8	NA18582	8q23.3	116983031	117180710	197.679	117	2.5	Gain
255	8	NA18582	8q24.3	140162341	140193806	31.465	25	2.66	Gain
256	8	NA18592	8p23.1	7254763	7390850	136.087	74	1.5	Loss
257	8	NA18942	8p23.3	21242	158484	137.242	15	3	Gain
258	8	NA18942	8p23.1	7212766	7820614	607.848	144	1.5	Loss
259	8	NA18942	8p11.23	39354748	39482091	127.343	49	0	Loss
260	8	NA18947	8p23.1	12260368	12291845	31.477	42	2.5	Gain
261	8	NA18951	8p23.1	7141465	7225417	83.952	32	2.5	Gain
262	8	NA18968	8p23.1	7141465	7237778	96.313	33	2.5	Gain
263	8	NA18968	8p23.1	12284194	12355997	71.803	52	2.5	Gain
264	8	NA18968	8q21.3	91214903	91245050	30.147	26	2.5	Gain
265	8	NA18969	8p23.1	7254763	7825360	570.597	141	2.5	Gain
266	8	NA18969	8p23.1	12284194	12435130	150.936	77	2.5	Gain
267	8	NA18972	8p23.2	3674352	5938114	2263.76	3297	2.50455	Gain
268	8	NA18972	8p23.1	7202009	7825360	623.351	171	1.5	Loss
269	8	NA18972	8p23.1	12406259	12526406	120.147	43	1.5	Loss
270	8	NA18972	8q11.22	51475229	51507236	32.007	16	1.5	Loss
271	8	NA18972	8q22.3	102326123	102377349	51.226	43	2.5	Gain
272	8	NA18972	8q24.22	132433554	132468628	35.074	27	2.5	Gain
273	8	NA18973	8q24.3	142634596	142731011	96.415	88	2.5	Gain
274	8	NA18973	8q24.3	143452356	143489625	37.269	26	2.5	Gain
275	8	NA18973	8q24.3	143656311	143694557	38.246	17	2.5	Gain
276	8	NA18973	8q24.3	144327163	144381980	54.817	28	2.5	Gain
277	8	NA18997	8p23.1	7141465	7443422	301.957	113	2.5	Gain
278	8	NA18997	8p23.1	12260368	12355997	95.629	62	2.5	Gain
279	8	NA18997	8p21.3	20028950	20070203	41.253	62	1.5	Loss
280	8	NA18997	8q11.23	53906742	54024508	117.766	80	2.5	Gain
281	9	NA18537	9q12	68138985	68227652	88.667	17	2.5	Gain
282	9	NA18542	9p12-9p11.2	40466142	44994984	4528.84	258	2.5	Gain
283	9	NA18542	9q12	68054992	69232318	1177.33	154	2.5	Gain
284	9	NA18570	9p12	40466142	41474890	1008.75	37	2.5	Gain
285	9	NA18570	9p11.2	43377355	43641822	264.467	31	1.27419	Loss
286	9	NA18570	9q12	66258413	67427646	1169.23	39	2.5	Gain
287	9	NA18570	9q12	68138985	68227652	88.667	17	2.5	Gain
288	9	NA18582	9p11.2	44569207	44748470	179.263	33	1.5	Loss
289	9	NA18942	9p11.2	44667843	44795721	127.878	40	2.5	Gain
290	9	NA18949	9p13.1-9p12	39311366	40901212	1589.85	48	2.5	Gain
291	9	NA18949	9p11.2	42873874	43740170	866.296	64	2.5	Gain
292	9	NA18949	9q12	68054992	69232318	1177.33	154	2.5	Gain
293	9	NA18968	9p12	40466142	40901212	435.07	30	2.5	Gain
294	9	NA18968	9q12	68054992	69232318	1177.33	154	2.5	Gain
295	9	NA18972	9q12	68126425	68227652	101.227	21	2.5	Gain
296	9	NA18972	9q22.31	94894921	94926124	31.203	15	2.5	Gain
297	9	NA18972	9q33.3	128391587	128469575	77.988	48	2.5	Gain
298	9	NA18972	9q34.11	132364395	132395239	30.844	27	2.5	Gain
299	9	NA18973	9q32	116139209	116185430	46.221	32	2.5	Gain
300	9	NA18973	9q33.3	128364795	128406790	41.995	23	2.82609	Gain
301	9	NA18973	9q34.11	130649795	130680853	31.058	12	2.5	Gain
302	9	NA18973	9q34.3	137538560	137576120	37.56	36	2.5	Gain
303	9	NA18997	9p11.2	44085336	44721844	636.508	73	2.5	Gain
304	9	NA18999	9p11.2	43177951	43740170	562.219	49	1.41837	Loss
305	10	NA18526	10p13	15028384	15106482	78.098	39	2.5	Gain
306	10	NA18526	10q22.3	81475447	81587108	111.661	30	2.5	Gain
307	10	NA18542	10q21.1	58572176	58609971	37.795	38	1.5	Loss
308	10	NA18564	10q21.1	58572176	58606915	34.739	36	1.5	Loss
309	10	NA18564	10q21.3	66320769	66352078	31.309	9	2.5	Gain
310	10	NA18592	10p12.33-10p12.32	19849122	20071474	222.352	183	1.5	Loss
311	10	NA18951	10q11.22	46522717	47213510	690.793	243	2.5	Gain
312	10	NA18951	10q21.1	58572176	58608558	36.382	37	1.5	Loss
313	10	NA18972	10p14	7052468	7120260	67.792	77	2.5	Gain
314	10	NA18972	10q22.3	81552155	81634060	81.905	25	1.5	Loss
315	10	NA18972	10q25.1	105723228	105758808	35.58	23	1.5	Loss
316	10	NA18973	10p13	13774807	13805329	30.522	28	2.5	Gain
317	10	NA18973	10q21.3	67994112	68078648	84.536	76	1.40789	Loss
318	10	NA18973	10q22.3	79678480	79720255	41.775	27	2.5	Gain
319	10	NA18973	10q24.31	102926869	102962521	35.652	20	2.5	Gain
320	10	NA18973	10q26.13	126260046	126362971	102.925	55	2.5	Gain
321	10	NA18973	10q26.2	129699619	129737110	37.491	26	2.5	Gain
322	10	NA18973	10q26.3	134867309	134930184	62.875	11	2.5	Gain
323	11	NA18537	11p15.4	4206577	4284736	78.159	27	1.5	Loss
324	11	NA18537	11p15.4	5838600	5892074	53.474	40	2.5	Gain
325	11	NA18537	11q11	55133062	55198882	65.82	42	0.5	Loss
326	11	NA18537	11q12.1	58556950	58610329	53.379	29	2.5	Gain
327	11	NA18547	11p15.4	4206577	4264563	57.986	23	3	Gain
328	11	NA18547	11q12.1	58556950	58606421	49.471	28	2.5	Gain
329	11	NA18566	11p15.4	4466701	4518966	52.265	78	1.5	Loss
330	11	NA18566	11q12.1	58556950	58606421	49.471	28	2.5	Gain
331	11	NA18582	11q13.4	73617071	74213198	596.127	388	2.5	Gain
332	11	NA18592	11q13.2	67239223	67488890	249.667	75	1.5	Loss
333	11	NA18942	11p15.4	4206577	4284736	78.159	27	1.5	Loss
334	11	NA18947	11q13.2	67247578	67452222	204.644	61	1.5	Loss
335	11	NA18949	11q12.1	58567817	58610329	42.512	23	3	Gain
336	11	NA18951	11q11	55130596	55198882	68.286	50	2.5	Gain
337	11	NA18951	11q12.1	58571691	58606421	34.73	19	2.5	Gain
338	11	NA18968	11p15.4	4206577	4315852	109.275	35	2.5	Gain
339	11	NA18968	11q11	55149872	55198882	49.01	28	0.5	Loss
340	11	NA18968	11q12.1	58556950	58606421	49.471	28	2.5	Gain
341	11	NA18969	11p15.4	4206577	4315852	109.275	35	2.5	Gain
342	11	NA18969	11q11	55130596	55210140	79.544	62	2.5	Gain
343	11	NA18972	11p15.4	2876859	2925834	48.975	17	2.5	Gain
344	11	NA18972	11p15.4	3042384	3089750	47.366	11	2.5	Gain
345	11	NA18972	11q11	55130596	55210140	79.544	62	2.5	Gain
346	11	NA18972	11q13.2	68347864	68384185	36.321	15	2.5	Gain
347	11	NA18972	11q21	95069284	95130752	61.468	44	2.5	Gain
348	11	NA18972	11q24.1	121763693	121798749	35.056	22	2.5	Gain
349	11	NA18973	11p15.5	815146	884438	69.292	18	2.5	Gain
350	11	NA18973	11p15.5	1074362	1107884	33.522	13	2.5	Gain
351	11	NA18973	11p11.2	44240298	44272448	32.15	41	2.5	Gain
352	11	NA18973	11q13.1	63134404	63204694	70.29	18	2.5	Gain
353	11	NA18973	11q13.1	63818237	63906946	88.709	35	2.5	Gain
354	11	NA18997	11p15.4	4206577	4303373	96.796	31	1.5	Loss
355	11	NA18997	11q11	55142232	55198882	56.65	31	0.5	Loss
356	11	NA18997	11q12.1	58562507	58610329	47.822	26	2.5	Gain
357	12	NA18537	12q24.33	130388037	130575443	187.406	202	2.5	Gain
358	12	NA18537	12q24.33	130683076	130814962	131.886	108	2.5	Gain
359	12	NA18547	12p13.31	9529164	9619547	90.383	24	3	Gain
360	12	NA18547	12q11-12q12	36144018	37260190	1116.17	406	3	Gain
361	12	NA18552	12p13.31	9525125	9606820	81.695	24	3	Gain
362	12	NA18552	12p13.2	11402832	11434661	31.829	32	2.5	Gain
363	12	NA18564	12p13.2	11402832	11434661	31.829	32	2.5	Gain
364	12	NA18566	12p13.31	9525125	9619547	94.422	25	3	Gain
365	12	NA18566	12p13.2	11402832	11434661	31.829	32	2.5	Gain
366	12	NA18570	12p13.31	9525125	9606820	81.695	24	3	Gain
367	12	NA18582	12q12	41863209	41897402	34.193	22	1.5	Loss
368	12	NA18592	12p13.2	11402832	11434661	31.829	32	2.5	Gain
369	12	NA18949	12p13.31	9525125	9606820	81.695	24	3	Gain
370	12	NA18949	12p13.2	11402832	11434661	31.829	32	2.5	Gain
371	12	NA18972	12p13.2	11402832	11434661	31.829	32	3	Gain
372	12	NA18972	12q21.2	75431542	75462457	30.915	9	1.5	Loss
373	12	NA18972	12q24.11	108147483	108197135	49.652	36	2.5	Gain
374	12	NA18973	12p13.31	9525125	9606820	81.695	24	3	Gain
375	12	NA18973	12q13.12	47415262	47490780	75.518	29	2.5	Gain
376	12	NA18973	12q24.31	119652127	119686157	34.03	24	2.5	Gain
377	12	NA18997	12p13.2	11402832	11434661	31.829	32	2.5	Gain
378	12	NA18997	12q24.23	117719962	117772543	52.581	64	1.5	Loss
379	13	NA18542	13q31.2	88600203	88633708	33.505	20	1	Loss
380	13	NA18566	13q31.2	88280272	88628078	347.806	212	3.5	Gain
381	13	NA18570	13q21.32	65133620	65253636	120.016	74	3.5	Gain
382	13	NA18582	13q21.1	53256041	53319304	63.263	62	2.5	Gain
383	13	NA18592	13q21.1	56656259	56712257	55.998	51	2.5	Gain
384	13	NA18592	13q21.32	66128680	66216214	87.534	86	1.5	Loss
385	13	NA18942	13q21.1	56591443	56676369	84.926	61	2.5	Gain
386	13	NA18947	13q11	17924937	18041812	116.875	15	2.5	Gain
387	13	NA18972	13q22.3	77257131	77300494	43.363	20	2.5	Gain
388	13	NA18972	13q31.1	84834140	84880981	46.841	37	1.5	Loss
389	13	NA18973	13q21.31	62216533	62527158	310.625	179	1.41341	Loss
390	14	NA18526	14q11.1-14q11.2	18730841	19493200	762.359	152	2.5	Gain
391	14	NA18526	14q32.33	105612786	106111073	498.287	265	2.73962	Gain
392	14	NA18537	14q11.2	19380763	19483686	102.923	62	1.5	Loss
393	14	NA18537	14q11.2	23514657	23554299	39.642	26	2.5	Gain
394	14	NA18537	14q21.3	43571666	43602034	30.368	21	1.5	Loss
395	14	NA18547	14q32.33	105905609	106152384	246.775	156	2.5	Gain
396	14	NA18564	14q11.1-14q11.2	18759305	19493200	733.895	151	3	Gain
397	14	NA18564	14q32.33	105448947	105671180	222.233	89	1	Loss
398	14	NA18564	14q32.33	105682023	106130097	448.074	239	2.1569	Gain
399	14	NA18566	14q32.33	105289618	105366801	77.183	48	2.5	Gain
400	14	NA18582	14q11.1-14q11.2	18627029	19494766	867.737	160	2.5	Gain
401	14	NA18582	14q32.33	105289618	105562051	272.433	113	2.5	Gain
402	14	NA18582	14q32.33	105974076	106071703	97.627	66	1.5	Loss
403	14	NA18592	14q11.1-14q11.2	18730841	19490067	759.226	149	3	Gain
404	14	NA18592	14q32.33	105187894	105391419	203.525	70	2.5	Gain
405	14	NA18592	14q32.33	105645151	105899170	254.019	116	2.5	Gain
406	14	NA18942	14q32.33	105317335	105366801	49.466	43	2.5	Gain
407	14	NA18947	14q32.33	105993564	106138634	145.07	71	1.5	Loss
408	14	NA18949	14q11.2	20419448	20479809	60.361	26	5	Gain
409	14	NA18949	14q32.33	105149735	105366801	217.066	70	1.72857	Loss
410	14	NA18951	14q11.2	19170030	19412568	242.538	72	1.5	Loss
411	14	NA18951	14q32.33	105550708	106014867	464.159	243	2.5	Gain
412	14	NA18968	14q11.1-14q11.2	18611702	19490067	878.365	157	2.5	Gain
413	14	NA18968	14q32.33	105520700	105777170	256.47	111	2.5	Gain
414	14	NA18972	14q11.1-14q11.2	19008429	19488785	480.356	124	1.59677	Loss
415	14	NA18972	14q32.33	105341035	105651579	310.544	129	2.5	Gain
416	14	NA18973	14q11.1-14q11.2	18611702	19270237	658.535	46	2.5	Gain
417	14	NA18973	14q32.33	105974076	106062078	88.002	65	1.5	Loss
418	14	NA18997	14q11.1-14q11.2	18343613	19493200	1149.59	179	2.5	Gain
419	14	NA18997	14q32.33	105448947	105854077	405.13	175	2.5	Gain
420	15	NA18526	15q11.2	19813162	20089383	276.221	123	1.5	Loss
421	15	NA18526	15q14	32466057	32645290	179.233	82	2.5	Gain
422	15	NA18537	15q11.2	19803358	20089383	286.025	124	1.5	Loss
423	15	NA18547	15q11.2	18415640	18476957	61.317	21	1.5	Loss
424	15	NA18547	15q11.2	18845990	20089383	1243.39	357	2.5	Gain
425	15	NA18564	15q11.2	18845990	19438533	592.543	199	2.5	Gain
426	15	NA18566	15q11.2	19764909	20089383	324.474	131	1.5	Loss
427	15	NA18570	15q11.2	18861556	19258696	397.14	109	1.5	Loss
428	15	NA18570	15q11.2	22231473	22269677	38.204	39	1.5	Loss
429	15	NA18582	15q11.2	18845990	20089383	1243.39	357	2.5	Gain
430	15	NA18582	15q13.2	28307004	28455864	148.86	59	1.5	Loss
431	15	NA18582	15q14	32481916	32600399	118.483	73	0.705479	Loss
432	15	NA18582	15q14	37449961	37507315	57.354	34	2.5	Gain
433	15	NA18592	15q11.2	18700540	18838423	137.883	35	1.5	Loss
434	15	NA18592	15q11.2	18845990	20089383	1243.39	357	1.5	Loss
435	15	NA18592	15q14	32501403	32618224	116.821	75	2.5	Gain
436	15	NA18592	15q21.2	49012188	49043481	31.293	21	2.5	Gain
437	15	NA18942	15q11.2	18522238	20089383	1567.15	416	2.72476	Gain
438	15	NA18942	15q11.2	22063116	22220838	157.722	70	1.5	Loss
439	15	NA18947	15q11.2	19383323	19566863	183.54	53	1.5	Loss
440	15	NA18949	15q11.2	19378713	19566863	188.15	56	2.5	Gain
441	15	NA18951	15q14	32514452	32587887	73.435	58	1.5	Loss
442	15	NA18951	15q26.3	100238113	100286551	48.438	12	3	Gain
443	15	NA18968	15q11.2	18476957	18838423	361.466	56	2.5	Gain
444	15	NA18968	15q11.2	18845990	20089383	1243.39	357	3	Gain
445	15	NA18968	15q14	32482602	32600399	117.797	72	1.5	Loss
446	15	NA18972	15q11.2	19334416	19488330	153.914	69	1.5	Loss
447	15	NA18972	15q11.2	19764909	20089383	324.474	131	1.5	Loss
448	15	NA18972	15q12	24917634	24950626	32.992	18	1.38889	Loss
449	15	NA18972	15q13.2	28735916	28832781	96.865	35	1.38571	Loss
450	15	NA18972	15q13.3	30276154	30365421	89.267	23	2.5	Gain
451	15	NA18972	15q26.1	90931071	90969421	38.35	40	2.5	Gain
452	15	NA18973	15q11.2	18700540	20089383	1388.84	399	2.5	Gain
453	15	NA18973	15q13.2	28235875	28832781	596.906	154	1.48701	Loss
454	15	NA18973	15q13.3	30245953	30276533	30.58	11	1.5	Loss
455	15	NA18973	15q13.3	30318596	30576998	258.402	34	1.5	Loss
456	15	NA18973	15q26.3	99124055	99180864	56.809	25	2.5	Gain
457	15	NA18997	15q11.2	18850029	20232602	1382.57	347	2.5	Gain
458	15	NA18999	15q11.2	19764909	20089383	324.474	131	1.5	Loss
459	15	NA18999	15q13.2	28700867	28875757	174.89	64	1.5	Loss
460	15	NA18999	15q13.3	30245953	30299500	53.547	20	2.5	Gain
461	16	NA18526	16p11.2	33277253	33539319	262.066	84	1.5	Loss
462	16	NA18537	16p13.11	14897328	14994666	97.338	56	1.5	Loss
463	16	NA18537	16p11.2	32472001	32563012	91.011	42	1.5	Loss
464	16	NA18537	16p11.2	33149442	33539319	389.877	93	1.5	Loss
465	16	NA18537	16q12.2	54353878	54416282	62.404	39	1.37179	Loss
466	16	NA18547	16p12.3	17511583	18145778	634.195	424	2.5	Gain
467	16	NA18547	16q22.1	68709016	68770533	61.517	18	2.5	Gain
468	16	NA18552	16p11.2	33279095	33539319	260.224	83	1.5	Loss
469	16	NA18564	16p12.2	21319892	21498829	178.937	26	1.34615	Loss
470	16	NA18564	16p12.1	22465421	22612021	146.6	73	1.5	Loss
471	16	NA18566	16p13.11	14956257	14987944	31.687	46	1.5	Loss
472	16	NA18566	16p11.2	32472001	32563012	91.011	42	1.5	Loss
473	16	NA18566	16p11.2	32756387	32823594	67.207	24	1.95833	Loss
474	16	NA18566	16p11.2	33149442	33539319	389.877	93	1.5	Loss
475	16	NA18566	16q23.1	74091160	74133498	42.338	26	2.5	Gain
476	16	NA18570	16p13.3	2645930	2678168	32.238	18	2.5	Gain
477	16	NA18570	16p13.11-16p12.3	16492753	16745115	252.362	39	1.5	Loss
478	16	NA18570	16p12.3	18213474	18634733	421.259	29	1.5	Loss
479	16	NA18582	16p13.11	14897328	15023746	126.418	66	1.5	Loss
480	16	NA18592	16p13.11	14796084	14987944	191.86	64	1.5	Loss
481	16	NA18592	16p13.11	16535551	16595784	60.233	17	2.5	Gain
482	16	NA18592	16p12.3	18145778	18678335	532.557	48	2.5	Gain
483	16	NA18942	16p13.11	14965847	15023746	57.899	39	1.5	Loss
484	16	NA18949	16p13.11-16p12.3	16451308	16706152	254.844	41	2.5	Gain
485	16	NA18949	16p12.2	21422563	21498829	76.266	25	1.38	Loss
486	16	NA18949	16p12.1	22465421	22612021	146.6	73	1.5	Loss
487	16	NA18949	16p11.2	33149442	33539319	389.877	93	1.5	Loss
488	16	NA18951	16p11.2	32010033	33539319	1529.29	257	2.5	Gain
489	16	NA18951	16q23.1	74096897	74133498	36.601	22	2.5	Gain
490	16	NA18968	16p13.11	14956257	15023746	67.489	64	2.5	Gain
491	16	NA18969	16p11.2	32806736	33009093	202.357	24	1.5	Loss
492	16	NA18972	16p13.3	947269	1059947	112.678	29	2.5	Gain
493	16	NA18972	16p13.3	1477840	1508454	30.614	18	2.5	Gain
494	16	NA18972	16p12.1	26487913	26543541	55.628	50	2.5	Gain
495	16	NA18972	16q12.1	48184138	48233887	49.749	34	2.5	Gain
496	16	NA18972	16q13	54921531	55004113	82.582	38	2.5	Gain
497	16	NA18972	16q13	55958796	55996601	37.805	20	2.5	Gain
498	16	NA18972	16q13	56327070	56367819	40.749	24	2.5	Gain
499	16	NA18972	16q21	57328283	57378423	50.14	28	2.5	Gain
500	16	NA18973	16p13.3	5479009	5523368	44.359	46	2.5	Gain
501	16	NA18973	16q13	56561680	56597718	36.038	17	2.5	Gain
502	16	NA18973	16q22.1	68582078	68812148	230.07	66	2.5	Gain
503	16	NA18973	16q24.3	87298122	87403604	105.482	29	2.5	Gain
504	16	NA18997	16p12.1	22538854	22612021	73.167	48	2.5	Gain
505	16	NA18997	16p11.2	32187723	32756396	568.673	105	1.5	Loss
506	16	NA18997	16q23.1	74096897	74137622	40.725	24	2.5	Gain
507	16	NA18999	16p13.11-16p12.3	16492753	16776637	283.884	47	2.5	Gain
508	16	NA18999	16p12.3	18459076	18634733	175.657	24	2.5	Gain
509	16	NA18999	16p11.2	32751024	32787273	36.249	15	1.5	Loss
510	16	NA18999	16p11.2	33149442	33268627	119.185	6	1	Loss
511	16	NA18999	16p11.2	33277253	33718990	441.737	108	1.31481	Loss
512	16	NA18999	16q12.2	54353878	54425928	72.05	40	1.4	Loss
513	17	NA18537	17q21.31-17q21.32	41750175	42107467	357.292	52	2.5	Gain
514	17	NA18542	17q21.31-17q21.32	41750175	42107467	357.292	52	2.5	Gain
515	17	NA18547	17q12	31464079	31509192	45.113	42	2.5	Gain
516	17	NA18564	17q21.2	36901783	37026928	125.145	69	2.5	Gain
517	17	NA18566	17q21.31-17q21.32	41784425	42120162	335.737	47	2.5	Gain
518	17	NA18582	17q25.3	76674775	76728036	53.261	9	2.5	Gain
519	17	NA18592	17q21.31-17q21.32	41750175	42107467	357.292	52	2.5	Gain
520	17	NA18942	17q21.31-17q21.32	41750175	42120162	369.987	53	2.5	Gain
521	17	NA18947	17q21.31-17q21.32	41756820	42078146	321.326	43	1.5	Loss
522	17	NA18949	17p11.2	18219202	18387392	168.19	63	2.5	Gain
523	17	NA18968	17q21.31-17q21.32	41750175	42107467	357.292	52	3	Gain
524	17	NA18969	17q21.31-17q21.32	41750175	42107467	357.292	52	2.5	Gain
525	17	NA18972	17p13.2	5899413	5950030	50.617	35	2.5	Gain
526	17	NA18972	17p13.1	9738767	9770406	31.639	35	2.5	Gain
527	17	NA18972	17p11.2	19578132	19614472	36.34	29	2.5	Gain
528	17	NA18972	17q12	30661541	30695579	34.038	17	2.5	Gain
529	17	NA18972	17q12	31461229	31567444	106.215	46	3	Gain
530	17	NA18972	17q12	32274666	32346901	72.235	61	2.5	Gain
531	17	NA18972	17q21.31	39522012	39565277	43.265	15	2.5	Gain
532	17	NA18972	17q23.2	56429877	56461494	31.617	12	1.5	Loss
533	17	NA18973	17p13.3	95275	129225	33.95	28	2.5	Gain
534	17	NA18973	17p13.3	1831875	1879066	47.191	22	2.5	Gain
535	17	NA18973	17p11.2	17393038	17442735	49.697	33	2.5	Gain
536	17	NA18973	17p11.2	19553088	19593167	40.079	30	2.5	Gain
537	17	NA18973	17q12	31415896	31460368	44.472	37	2.5	Gain
538	17	NA18973	17q21.31	39716585	39773238	56.653	22	2.5	Gain
539	17	NA18973	17q25.1	70006167	70046916	40.749	26	2.5	Gain
540	17	NA18973	17q25.3	74653986	74687946	33.96	19	2.5	Gain
541	17	NA18973	17q25.3	76658425	76724504	66.079	15	2.5	Gain
542	17	NA18997	17q12	31454563	31653797	199.234	54	2.62037	Gain
543	17	NA18999	17q12	31464079	31653797	189.718	47	2.5	Gain
544	18	NA18972	18p11.23	8264268	8295265	30.997	30	2.5	Gain
545	18	NA18972	18p11.21	13763757	13794724	30.967	24	2.5	Gain
546	18	NA18972	18q11.2	18226373	18261650	35.277	27	2.5	Gain
547	18	NA18972	18q11.2	21079417	21114844	35.427	12	2.5	Gain
548	18	NA18972	18q12.1	30481613	30511991	30.378	21	2.5	Gain
549	18	NA18972	18q21.2	46480915	46555451	74.536	47	2.5	Gain
550	18	NA18999	18q22.1	63225553	63268565	43.012	30	2.5	Gain
551	19	NA18526	19p12	20388034	20508217	120.183	72	1.5	Loss
552	19	NA18537	19q13.31	48012965	48344651	331.686	164	2.5	Gain
553	19	NA18537	19q13.42	59989683	60040503	50.82	31	1.5	Loss
554	19	NA18542	19p12	20388034	20508217	120.183	72	1.5	Loss
555	19	NA18542	19q13.31	48240842	48295211	54.369	21	1.5	Loss
556	19	NA18542	19q13.42	59942897	60031533	88.636	33	2.5	Gain
557	19	NA18566	19p12	20388034	20508217	120.183	72	1.5	Loss
558	19	NA18566	19q13.31	48405205	48448065	42.86	17	0.5	Loss
559	19	NA18582	19p12	20388034	20508217	120.183	72	1.5	Loss
560	19	NA18592	19q13.42	59975643	60031533	55.89	27	1.5	Loss
561	19	NA18947	19q13.31	47986218	48234659	248.441	121	1.52893	Loss
562	19	NA18949	19q13.42	59960028	60060163	100.135	41	2.5	Gain
563	19	NA18968	19q13.31	48404426	48448065	43.639	20	0.5	Loss
564	19	NA18969	19p12	20388034	20485239	97.205	57	1.5	Loss
565	19	NA18969	19q13.31	47986218	48240842	254.624	122	1.5	Loss
566	19	NA18972	19p13.3	846626	932649	86.023	23	2.5	Gain
567	19	NA18972	19p13.3	6043447	6079361	35.914	24	2.5	Gain
568	19	NA18972	19p13.2	11660823	11696667	35.844	28	2.5	Gain
569	19	NA18972	19q13.33	53905977	53976679	70.702	20	2.5	Gain
570	19	NA18972	19q13.33	55958964	56041528	82.564	40	2.5	Gain
571	19	NA18972	19q13.41	57791385	57831087	39.702	33	2.5	Gain
572	19	NA18972	19q13.42	60139110	60186552	47.442	23	2.5	Gain
573	19	NA18973	19p13.3	2985534	3165102	179.568	52	2.5	Gain
574	19	NA18973	19p13.2	7609684	7677742	68.058	25	2.5	Gain
575	19	NA18973	19p12	20388034	20462472	74.438	42	1.5	Loss
576	19	NA18973	19q13.2	44086058	44136257	50.199	18	2.5	Gain
577	19	NA18973	19q13.2	44535430	44622899	87.469	30	2.5	Gain
578	19	NA18973	19q13.31	48394861	48448065	53.204	23	0.5	Loss
579	19	NA18973	19q13.32	51870161	51901820	31.659	9	2.5	Gain
580	19	NA18997	19q13.31	48405205	48448065	42.86	17	0.5	Loss
581	19	NA18999	19p12	20388034	20485239	97.205	57	1.5	Loss
582	19	NA18999	19q13.2	46051971	46083994	32.023	34	1.5	Loss
583	19	NA18999	19q13.31	48240842	48482591	241.749	121	1.5	Loss
584	20	NA18537	20p13	2155151	2313129	157.978	153	2.5	Gain
585	20	NA18542	20p13	1509568	1541881	32.313	45	3	Gain
586	20	NA18552	20p12.1	15870492	15907438	36.946	30	2.5	Gain
587	20	NA18582	20p11.1	25855324	25903110	47.786	16	1.5	Loss
588	20	NA18947	20p13	1509568	1541881	32.313	45	3	Gain
589	20	NA18972	20p13	1509568	1546324	36.756	48	3	Gain
590	20	NA18973	20p13	2547121	2580010	32.889	39	2.5	Gain
591	20	NA18973	20p13	3747653	3780260	32.607	22	2.5	Gain
592	20	NA18973	20q13.12	41726983	41810044	83.061	48	2.5	Gain
593	20	NA18973	20q13.2	49667838	49759685	91.847	64	2.5	Gain
594	21	NA18542	21p11.2	9758730	9965413	206.683	36	2.5	Gain
595	21	NA18951	21p11.2	9758730	9965413	206.683	36	2.5	Gain
596	21	NA18968	21p11.2	9758730	9965413	206.683	36	2.5	Gain
597	21	NA18972	21q11.2	14550539	14582133	31.594	19	2.5	Gain
598	21	NA18972	21q22.3	43514390	43557696	43.306	32	2.5	Gain
599	21	NA18973	21q22.3	46223411	46275284	51.873	10	2.5	Gain
600	21	NA18999	21p11.2	9758730	9975283	216.553	37	2.5	Gain
601	22	NA18526	22q11.22	20880982	21395245	514.263	341	1.09677	Loss
602	22	NA18526	22q11.22	21401672	21498767	97.095	51	0.647059	Loss
603	22	NA18526	22q11.22	21504602	21588958	84.356	51	0.872549	Loss
604	22	NA18537	22q13.2	41214835	41280423	65.588	35	1.5	Loss
605	22	NA18542	22q11.22	21059134	21415610	356.476	196	2.5	Gain
606	22	NA18542	22q11.23	22674410	22726802	52.392	20	3	Gain
607	22	NA18542	22q11.23	23993973	24248709	254.736	300	2.5	Gain
608	22	NA18547	22q11.22	21038288	21553233	514.945	297	2.5	Gain
609	22	NA18564	22q11.22	21082177	21553233	471.056	255	2.5	Gain
610	22	NA18566	22q11.1	14661189	14824865	163.676	28	1.5	Loss
611	22	NA18570	22q11.22	21485683	21553233	67.55	50	1.5	Loss
612	22	NA18582	22q11.22	21243629	21553233	309.604	171	2.5	Gain
613	22	NA18582	22q12.1	27679306	27709891	30.585	20	2.5	Gain
614	22	NA18592	22q11.22	21070300	21423445	353.145	196	2.5	Gain
615	22	NA18947	22q11.22	21082177	21585556	503.379	257	2.5	Gain
616	22	NA18949	22q11.22	21099923	21423445	323.522	171	2.5	Gain
617	22	NA18968	22q11.1	14432516	14603201	170.685	32	2.5	Gain
618	22	NA18968	22q11.22	21099923	21553233	453.31	248	2.5	Gain
619	22	NA18972	22q11.1	14727194	14805814	78.62	24	1.5	Loss
620	22	NA18972	22q11.22	20787102	20835401	48.299	106	1.59906	Loss
621	22	NA18972	22q11.22	20889702	21024382	134.68	85	1.5	Loss
622	22	NA18972	22q11.22	21031052	21181492	150.44	100	0.935	Loss
623	22	NA18972	22q11.22	21220032	21364078	144.046	68	0.779412	Loss
624	22	NA18972	22q11.22	21401672	21552208	150.536	88	0.784091	Loss
625	22	NA18972	22q13.1	37701355	37779262	77.907	31	2.5	Gain
626	22	NA18972	22q13.2	41980673	42016779	36.106	29	2.5	Gain
627	22	NA18972	22q13.31	45295549	45339229	43.68	32	2.5	Gain
628	22	NA18972	22q13.32	47245996	47301683	55.687	44	2.5	Gain
629	22	NA18972	22q13.32	47919208	47968578	49.37	45	2.5	Gain
630	22	NA18973	22q11.22	21327799	21553233	225.434	137	2.5	Gain
631	22	NA18973	22q11.23	23974395	24248709	274.314	316	2.5	Gain
632	22	NA18973	22q13.2	41139608	41190118	50.51	28	2.5	Gain
633	22	NA18973	22q13.2	41229372	41312516	83.144	39	2.5	Gain
634	22	NA18973	22q13.31	45298425	45358066	59.641	42	2.5	Gain
635	22	NA18973	22q13.32	47276368	47335947	59.579	46	2.5	Gain
636	22	NA18997	22q11.1	14432516	14628694	196.178	46	2.5	Gain
637	22	NA18997	22q11.22	21024382	21496988	472.606	281	1.5	Loss
638	22	NA18999	22q11.21	17638638	17669446	30.808	18	1.5	Loss
639	22	NA18999	22q11.22	21376123	21481847	105.724	58	1.5	Loss

## Sheet: GTC
id	Sample	Copy Number	Status	Chr	Cytoband_Start_Pos	Cytoband_End_Pos	Size (kb)	Markers	Start	End	Start_Marker	End_Marker
1	NA18526	1	Loss	1	q21.1	q21.1	172	99	147303136	147475191	CN_005061	CN_441358
2	NA18526	1	Loss	2	p11.2	p11.2	295	119	88914227	89209197	CN_862818	CN_865051
3	NA18526	0	Loss	4	q13.2	q13.2	109	58	69057931	69166692	CN_1109550	CN_1111668
4	NA18526	1	Loss	4	q21.3	q21.3	136	52	87704446	87840497	CN_1098895	SNP_A-8662201
5	NA18526	3	Gain	7	p22.3	p22.3	108	30	52899	160848	CN_348874	SNP_A-2123640
6	NA18526	1	Loss	8	p23.1	p23.1	496	90	7237778	7733659	CN_1282128	CN_1271107
7	NA18526	0	Loss	8	p11.23	p11.22	151	57	39354748	39506110	CN_1283685	CN_1283743
8	NA18526	3	Gain	14	q11.1	q11.2	725	127	18767873	19493200	CN_657360	CN_105694
9	NA18526	4	Gain	14	q32.33	q32.33	223	99	105612786	105835970	CN_650864	SNP_A-4301008
10	NA18526	1	Loss	15	q11.2	q11.2	271	110	19818864	20089383	CN_680698	SNP_A-2133472
11	NA18526	3	Gain	15	q14	q14	119	71	32482602	32601822	CN_670246	CN_672353
12	NA18526	0	Loss	16	p11.2	p11.2	392	72	33288255	33680554	CN_133968	CN_706829
13	NA18526	1	Loss	19	p12	p12	120	69	20388034	20508217	CN_795771	CN_165017
14	NA18526	1	Loss	22	q11.22	q11.22	125	106	20880982	21005695	SNP_A-8702781	CN_906522
15	NA18526	1	Loss	22	q11.22	q11.22	454	236	21134698	21588994	CN_873752	SNP_A-8509871
16	NA18537	1	Loss	4	q13.2	q13.2	130	62	69057931	69187698	CN_1109550	CN_1111674
17	NA18537	1	Loss	6	p25.3	p25.3	126	104	202341	327897	CN_1159810	SNP_A-8683893
18	NA18537	3	Gain	12	q24.33	q24.33	187	197	130388037	130575443	CN_595738	CN_597869
19	NA18537	3	Gain	12	q24.33	q24.33	133	103	130681620	130814962	SNP_A-8538183	CN_597982
20	NA18537	1	Loss	15	q11.2	q11.2	271	110	19818864	20089383	CN_680698	SNP_A-2133472
21	NA18537	1	Loss	16	p11.2	p11.2	210	45	32340542	32550863	CN_702491	CN_704606
22	NA18537	0	Loss	16	p11.2	p11.2	435	78	33245613	33680554	CN_133950	CN_706829
23	NA18537	3	Gain	17	q21.31	q21.32	357	43	41750175	42107467	CN_146343	CN_739354
24	NA18537	3	Gain	19	q13.31	q13.31	327	152	48012965	48339818	CN_168186	SNP_A-8634442
25	NA18537	3	Gain	20	p13	p13	163	156	2155151	2318461	SNP_A-8556231	SNP_A-8711513
26	NA18542	1	Loss	1	q31.1	q31.1	211	128	187592960	187803942	SNP_A-8419827	CN_454407
27	NA18542	1	Loss	3	q26.1	q26.1	103	60	163995831	164098597	CN_989751	CN_991852
28	NA18542	3	Gain	8	p23.1	p23.1	544	95	7237778	7781462	CN_1282128	CN_1275477
29	NA18542	1	Loss	8	p22	p22	130	178	13642515	13772887	SNP_A-2172422	CN_1276217
30	NA18542	3	Gain	17	q21.31	q21.32	357	43	41750175	42107467	CN_146343	CN_739354
31	NA18542	1	Loss	19	p12	p12	120	69	20388034	20508217	CN_795771	CN_165017
32	NA18542	3	Gain	21	p11.2	p11.2	204	29	9758730	9962501	CN_220571	CN_893751
33	NA18542	3	Gain	22	q11.23	q11.23	255	279	23993973	24248709	CN_921937	SNP_A-8690643
34	NA18547	0	Loss	3	q26.1	q26.1	103	60	163995831	164098597	CN_989751	CN_991852
35	NA18547	1	Loss	4	q13.2	q13.2	165	64	69057931	69222608	CN_1109550	CN_1111679
36	NA18547	3	Gain	7	q35	q35	110	26	143527173	143637622	CN_1201736	CN_1201769
37	NA18547	1	Loss	8	p11.23	p11.22	151	57	39354748	39506110	CN_1283685	CN_1283743
38	NA18547	4	Gain	12	q11	q12	1100	376	36144018	37243569	SNP_A-2298756	SNP_A-2059150
39	NA18547	1	Loss	15	q11.2	q11.2	110	20	18415640	18525980	CN_676382	CN_676403
40	NA18547	3	Gain	15	q11.2	q11.2	768	162	19114515	19882763	CN_678524	CN_680718
41	NA18547	3	Gain	16	p12.3	p12.3	595	413	17511583	18106206	SNP_A-4297680	CN_702228
42	NA18547	3	Gain	22	q11.22	q11.22	164	97	21388929	21553233	CN_873842	SNP_A-8300900
43	NA18552	1	Loss	1	q31.1	q31.1	211	128	187592960	187803942	SNP_A-8419827	CN_454407
44	NA18552	1	Loss	2	p11.2	p11.1	1436	135	89632330	91068451	CN_865117	CN_867419
45	NA18552	3	Gain	2	q14.1	q14.1	143	103	116248978	116391820	CN_818852	SNP_A-2308839
46	NA18552	0	Loss	3	q26.1	q26.1	103	60	163995831	164098597	CN_989751	CN_991852
47	NA18552	1	Loss	4	q13.2	q13.2	117	64	69054586	69171918	CN_1109547	CN_1111671
48	NA18552	4	Gain	7	p21.3	p21.3	102	94	9772017	9874252	SNP_A-1880523	SNP_A-4197433
49	NA18552	4	Gain	7	p15.1	p15.1	110	49	29640253	29750238	CN_345415	SNP_A-8353944
50	NA18552	1	Loss	8	p23.1	p23.1	593	122	7254763	7847304	CN_1282195	CN_1277845
51	NA18552	1	Loss	8	p23.1	p23.1	182	50	12305286	12487414	CN_1228587	CN_1271468
52	NA18552	1	Loss	8	p11.23	p11.23	101	38	39375206	39476020	CN_1283691	CN_1283729
53	NA18552	1	Loss	16	p11.2	p11.2	369	71	33311629	33680554	CN_704690	CN_706829
54	NA18564	1	Loss	1	q23.3	q23.3	142	57	159763524	159905125	SNP_A-8376254	CN_440251
55	NA18564	3	Gain	2	p11.2	p11.2	156	105	88914227	89070156	CN_862818	CN_862929
56	NA18564	1	Loss	7	q11.21	q11.21	103	12	62326771	62430224	CN_350146	CN_1247528
57	NA18564	0	Loss	8	p23.1	p23.1	566	113	7259579	7825131	CN_1282214	SNP_A-8613792
58	NA18564	4	Gain	14	q11.2	q11.2	223	112	19270011	19493200	CN_105636	CN_105694
59	NA18564	0	Loss	14	q32.33	q32.33	308	119	105472709	105781020	CN_648795	CN_650933
60	NA18564	3	Gain	14	q32.33	q32.33	201	115	105788389	105989141	CN_650936	CN_105152
61	NA18564	1	Loss	16	p12.2	p12.2	181	22	21319892	21501123	CN_717567	CN_719643
62	NA18564	1	Loss	16	p12.1	p12.1	146	63	22465800	22612021	CN_131602	SNP_A-8604672
63	NA18564	3	Gain	17	q21.2	q21.2	126	70	36900894	37026928	SNP_A-4198633	CN_747876
64	NA18564	3	Gain	22	q11.22	q11.22	209	114	21334375	21543354	CN_873819	CN_908693
65	NA18566	3	Gain	1	q43	q43	382	340	237983869	238365493	SNP_A-1871850	CN_462140
66	NA18566	1	Loss	3	q26.1	q26.1	113	66	163995831	164108677	CN_989751	CN_991859
67	NA18566	1	Loss	5	p13.1	p13.1	129	103	40911636	41040153	SNP_A-1880993	SNP_A-8665408
68	NA18566	1	Loss	6	p25.3	p25.3	126	104	202341	327897	CN_1159810	SNP_A-8683893
69	NA18566	4	Gain	13	q31.2	q31.2	348	209	88280272	88628078	SNP_A-8321390	SNP_A-8602684
70	NA18566	1	Loss	15	q11.2	q11.2	554	118	19535697	20089383	CN_680680	SNP_A-2133472
71	NA18566	1	Loss	16	p11.2	p11.2	222	51	32340542	32563012	CN_702491	CN_704611
72	NA18566	1	Loss	16	p11.2	p11.2	397	73	33283373	33680554	CN_704689	CN_706829
73	NA18566	3	Gain	17	q21.31	q21.32	316	36	41791184	42107467	CN_739268	CN_739354
74	NA18566	1	Loss	19	p12	p12	120	69	20388034	20508217	CN_795771	CN_165017
75	NA18570	3	Gain	2	p11.2	p11.2	268	75	88943082	89211266	CN_862864	CN_865053
76	NA18570	1	Loss	3	q26.1	q26.1	111	64	163995831	164106579	CN_989751	CN_991857
77	NA18570	1	Loss	4	q13.2	q13.2	114	61	69057931	69171918	CN_1109550	CN_1111671
78	NA18570	3	Gain	7	p22.3	p22.3	108	30	52899	160848	CN_348874	SNP_A-2123640
79	NA18570	3	Gain	8	p23.1	p23.1	623	139	7202009	7825083	CN_1279880	CN_374559
80	NA18570	1	Loss	8	p11.23	p11.22	151	57	39354748	39506110	CN_1283685	CN_1283743
81	NA18570	3	Gain	9	p12	p12	1080	29	40519791	41599763	CN_1318061	CN_1320272
82	NA18570	1	Loss	9	p11.2	p11.2	340	22	43377355	43716902	SNP_A-8496956	CN_1322541
83	NA18570	4	Gain	13	q21.32	q21.32	120	73	65133620	65253636	CN_660888	SNP_A-1944923
84	NA18570	0	Loss	16	p13.11	p13.11	133	19	16535551	16668175	CN_728378	CN_730457
85	NA18582	1	Loss	4	q13.2	q13.2	114	61	69057931	69171918	CN_1109550	CN_1111671
86	NA18582	3	Gain	8	q23.3	q23.3	192	105	116983031	117174737	SNP_A-8405993	SNP_A-4281136
87	NA18582	3	Gain	11	q13.4	q13.4	600	381	73617071	74217207	CN_577062	CN_581353
88	NA18582	3	Gain	14	q11.1	q11.2	621	121	18872529	19493200	CN_657370	CN_105694
89	NA18582	3	Gain	15	q11.2	q11.2	1273	323	18816444	20089383	SNP_A-8702287	SNP_A-2133472
90	NA18582	1	Loss	19	p12	p12	113	64	20395158	20508217	CN_164995	CN_165017
91	NA18592	3	Gain	1	p36.33	p36.33	168	16	51586	219470	CN_473963	CN_470565
92	NA18592	1	Loss	1	q21.1	q21.1	193	106	147303136	147496455	CN_005061	CN_441366
93	NA18592	1	Loss	2	p11.2	p11.2	191	111	88917155	89108504	CN_862825	CN_862941
94	NA18592	3	Gain	3	p26.3	p26.3	128	131	1448806	1576862	CN_984945	CN_989507
95	NA18592	3	Gain	3	p26.3	p26.3	255	206	2249055	2504223	CN_1001359	CN_979748
96	NA18592	0	Loss	3	q26.1	q26.1	102	59	163996141	164098597	CN_989752	CN_991852
97	NA18592	0	Loss	4	q13.2	q13.2	111	60	69057931	69168562	CN_1109550	CN_1111670
98	NA18592	3	Gain	7	p14.1	p14.1	122	62	40043557	40165909	SNP_A-4206455	CN_1247111
99	NA18592	1	Loss	8	p23.1	p23.1	521	88	7254763	7775833	CN_1282195	CN_1275464
100	NA18592	1	Loss	9	p11.2	p11.2	153	12	44183418	44336911	CN_1322577	CN_1320332
101	NA18592	1	Loss	10	p12.33	p12.32	222	180	19849122	20071474	CN_493086	CN_495232
102	NA18592	1	Loss	11	q13.2	q13.2	212	56	67254788	67466368	CN_581237	SNP_A-8585790
103	NA18592	4	Gain	14	q11.1	q11.2	725	127	18767873	19493200	CN_657360	CN_105694
104	NA18592	3	Gain	14	q32.33	q32.33	123	54	105750113	105873086	CN_650924	CN_653000
105	NA18592	1	Loss	15	q11.2	q11.2	1538	346	18551315	20089383	CN_676407	SNP_A-2133472
106	NA18592	1	Loss	16	p13.11	p13.11	197	57	14796084	14993173	CN_721762	CN_723881
107	NA18592	3	Gain	17	q21.31	q21.32	316	36	41791184	42107467	CN_739268	CN_739354
108	NA18942	1	Loss	4	q13.2	q13.2	114	63	69057524	69171918	CN_278018	CN_1111671
109	NA18942	3	Gain	7	q36.1	q36.1	295	110	149183467	149478661	CN_1197443	CN_1199618
110	NA18942	3	Gain	7	q36.2	q36.2	164	146	153134170	153297869	CN_1219458	CN_1219533
111	NA18942	3	Gain	8	p23.3	p23.3	122	10	36386	158484	CN_367722	SNP_A-8592148
112	NA18942	0	Loss	8	p11.23	p11.23	133	48	39354748	39488053	CN_1283685	CN_368338
113	NA18942	3	Gain	15	q11.2	q11.2	1612	350	18476957	20089383	CN_676396	SNP_A-2133472
114	NA18942	1	Loss	15	q11.2	q11.2	130	46	22063116	22192743	CN_689500	CN_691565
115	NA18942	3	Gain	17	q21.31	q21.32	357	43	41750175	42107467	CN_146343	CN_739354
116	NA18947	3	Gain	1	p36.33	p36.33	130	33	696950	826936	CN_496034	CN_496332
117	NA18947	1	Loss	2	p11.2	p11.2	129	57	88963436	89092456	CN_862872	CN_862935
118	NA18947	1	Loss	4	q13.2	q13.2	111	60	69057931	69168562	CN_1109550	CN_1111670
119	NA18947	0	Loss	4	q13.2	q13.2	102	47	70162221	70264011	CN_1113956	CN_1116059
120	NA18947	1	Loss	11	q13.2	q13.2	164	47	67254596	67419052	CN_581238	SNP_A-8573830
121	NA18947	1	Loss	15	q11.2	q11.2	123	22	19412503	19535697	SNP_A-8706947	CN_680680
122	NA18947	1	Loss	17	q21.31	q21.32	351	40	41756820	42107467	CN_739262	CN_739354
123	NA18947	1	Loss	19	q13.31	q13.31	248	113	47986218	48234659	CN_774534	CN_776667
124	NA18947	3	Gain	22	q11.22	q11.22	156	76	21429160	21585556	CN_908630	SNP_A-1970756
125	NA18949	1	Loss	1	q21.1	q21.1	154	75	147303136	147456930	CN_005061	CN_441332
126	NA18949	1	Loss	2	p11.2	p11.2	345	132	88914227	89258789	CN_862818	CN_865065
127	NA18949	1	Loss	3	q26.1	q26.1	103	60	163995831	164098597	CN_989751	CN_991852
128	NA18949	1	Loss	6	p25.3	p25.3	124	102	202341	326137	CN_1159810	CN_1175494
129	NA18949	3	Gain	7	q11.22	q11.23	316	89	71635129	71951080	CN_1258909	SNP_A-8428444
130	NA18949	1	Loss	7	q31.1	q31.1	187	90	110856638	111043853	CN_1209690	CN_1209774
131	NA18949	1	Loss	14	q32.33	q32.33	102	54	105289618	105391419	CN_648723	CN_648775
132	NA18949	1	Loss	16	p12.2	p12.2	179	20	21319892	21498829	CN_717567	CN_719642
133	NA18949	1	Loss	16	p12.1	p12.1	146	63	22465800	22612021	CN_131602	SNP_A-8604672
134	NA18949	1	Loss	16	p11.2	p11.2	397	73	33283373	33680554	CN_704689	CN_706829
135	NA18951	0	Loss	3	q26.1	q26.1	103	60	163995831	164098597	CN_989751	CN_991852
136	NA18951	3	Gain	10	q11.22	q11.22	647	218	46528051	47174631	SNP_A-8415305	CN_526547
137	NA18951	3	Gain	14	q32.33	q32.33	367	182	105638133	106005581	CN_650875	CN_653083
138	NA18951	1	Loss	15	q14	q14	104	62	32514452	32618224	CN_119881	CN_672357
139	NA18951	3	Gain	16	p11.2	p11.2	1692	183	31988362	33680554	CN_702435	CN_706829
140	NA18951	3	Gain	21	p11.2	p11.2	204	29	9758730	9962501	CN_220571	CN_893751
141	NA18968	1	Loss	1	q21.1	q21.1	154	75	147303136	147456930	CN_005061	CN_441332
142	NA18968	1	Loss	3	q26.1	q26.1	111	64	163995831	164106579	CN_989751	CN_991857
143	NA18968	1	Loss	4	q13.2	q13.2	104	50	70162221	70266701	CN_1113956	CN_1116061
144	NA18968	3	Gain	7	q36.2	q36.2	125	128	153154278	153279642	SNP_A-8346428	CN_342611
145	NA18968	3	Gain	14	q11.1	q11.2	858	129	18632127	19490067	CN_657351	CN_657472
146	NA18968	3	Gain	15	q11.2	q11.2	411	86	18476957	18887494	CN_676396	CN_676483
147	NA18968	4	Gain	15	q11.2	q11.2	1023	258	19066359	20089383	CN_678514	SNP_A-2133472
148	NA18968	1	Loss	15	q14	q14	103	60	32514902	32618224	CN_672304	CN_672357
149	NA18968	4	Gain	17	q21.31	q21.32	357	43	41750175	42107467	CN_146343	CN_739354
150	NA18968	3	Gain	21	p11.2	p11.2	204	29	9758730	9962501	CN_220571	CN_893751
151	NA18969	0	Loss	1	p36.21	p36.21	152	37	12768438	12920855	CN_450649	SNP_A-8367856
152	NA18969	3	Gain	1	q31.3	q31.3	116	91	194165140	194281275	CN_461157	CN_461198
153	NA18969	1	Loss	2	p11.2	p11.2	530	142	89374858	89904396	CN_865097	CN_867362
154	NA18969	3	Gain	4	p16.2	p16.2	105	69	3579188	3683983	SNP_A-8323074	SNP_A-8404564
155	NA18969	1	Loss	4	q13.2	q13.2	111	60	69057931	69168562	CN_1109550	CN_1111670
156	NA18969	1	Loss	5	q13.2	q13.2	136	14	70290639	70426997	CN_1139743	CN_1139761
157	NA18969	3	Gain	6	p25.3	p25.3	109	94	202341	311333	CN_1159810	SNP_A-8393609
158	NA18969	3	Gain	7	q11.22	q11.23	316	89	71635129	71951080	CN_1258909	SNP_A-8428444
159	NA18969	3	Gain	8	p23.1	p23.1	530	93	7237778	7768091	CN_1282128	CN_1273339
160	NA18969	3	Gain	17	q21.31	q21.32	357	43	41750175	42107467	CN_146343	CN_739354
161	NA18969	1	Loss	19	p12	p12	123	74	20385317	20508217	CN_795769	CN_165017
162	NA18969	1	Loss	19	q13.31	q13.31	248	113	47986218	48234659	CN_774534	CN_776667
163	NA18969	3	Gain	21	p11.2	p11.2	145	8	9758730	9903930	CN_220571	CN_893730
164	NA18972	1	Loss	2	p11.2	p11.2	178	109	88914227	89092456	CN_862818	CN_862935
165	NA18972	1	Loss	4	q13.2	q13.2	111	62	69057524	69168562	CN_278018	CN_1111670
166	NA18972	3	Gain	8	p23.2	p23.2	479	826	3674352	4153674	SNP_A-8596929	CN_1261372
167	NA18972	3	Gain	8	p23.2	p23.2	1683	2235	4169042	5852335	SNP_A-2201425	SNP_A-8420969
168	NA18972	1	Loss	8	p23.1	p23.1	633	138	7203429	7836249	CN_1279892	CN_1277800
169	NA18972	1	Loss	15	q11.2	q11.2	755	175	19334416	20089383	CN_678582	SNP_A-2133472
170	NA18972	1	Loss	15	q13.2	q13.2	168	55	28707904	28875757	CN_687371	CN_687412
171	NA18972	4	Gain	17	q12	q12	106	45	31461229	31567444	CN_752159	CN_754217
172	NA18972	1	Loss	22	q11.22	q11.22	116	73	20890031	21005695	CN_906483	CN_906522
173	NA18972	1	Loss	22	q11.22	q11.22	418	220	21135224	21553233	CN_873753	SNP_A-8300900
174	NA18973	1	Loss	2	p11.2	p11.2	269	81	88942368	89211266	CN_862858	CN_865053
175	NA18973	1	Loss	2	p11.2	p11.2	535	141	89365010	89900203	CN_865096	SNP_A-2139762
176	NA18973	1	Loss	4	q13.2	q13.2	114	63	69057524	69171918	CN_278018	CN_1111671
177	NA18973	1	Loss	13	q21.31	q21.31	311	174	62216533	62527158	CN_645773	SNP_A-2282204
178	NA18973	3	Gain	15	q11.2	q11.2	1532	338	18700540	20232428	CN_676416	CN_680783
179	NA18973	1	Loss	15	q13.2	q13.2	656	142	28237649	28894122	CN_685229	CN_687415
180	NA18973	1	Loss	15	q13.3	q13.3	399	49	30245953	30644692	SNP_A-8688717	CN_696175
181	NA18973	1	Loss	19	p12	p12	128	77	20380045	20508217	CN_795766	CN_165017
182	NA18973	3	Gain	22	q11.23	q11.23	237	231	23999569	24236202	SNP_A-8599237	CN_926228
183	NA18997	1	Loss	1	q21.1	q21.1	724	152	146797048	147521544	CN_440071	SNP_A-8601688
184	NA18997	0	Loss	3	q26.1	q26.1	102	59	163996141	164098597	CN_989752	CN_991852
185	NA18997	1	Loss	8	p11.23	p11.22	138	54	39367887	39506110	CN_1283688	CN_1283743
186	NA18997	3	Gain	8	q11.23	q11.23	118	79	53906742	54024508	CN_1281769	CN_1283926
187	NA18997	3	Gain	14	q11.1	q11.2	1007	139	18486179	19493200	CN_105327	CN_105694
188	NA18997	3	Gain	14	q32.33	q32.33	395	158	105472504	105867058	CN_648796	CN_650970
189	NA18997	1	Loss	16	p11.2	p11.2	817	85	32187845	33004911	CN_702468	CN_704669
190	NA18997	1	Loss	22	q11.22	q11.22	529	306	21024382	21553233	SNP_A-4295552	SNP_A-8300900
191	NA18999	3	Gain	2	p11.2	p11.2	962	245	88942368	89904396	CN_862858	CN_867362
192	NA18999	0	Loss	4	q13.2	q13.2	111	60	69057931	69168562	CN_1109550	CN_1111670
193	NA18999	1	Loss	6	p25.3	p25.3	124	102	202341	326137	CN_1159810	CN_1175494
194	NA18999	1	Loss	9	p11.2	p11.2	484	28	43255958	43740170	CN_388785	CN_1322546
195	NA18999	3	Gain	14	q32.33	q32.33	126	58	105265510	105391419	CN_648719	CN_648775
196	NA18999	1	Loss	15	q11.2	q11.2	554	118	19535697	20089383	CN_680680	SNP_A-2133472
197	NA18999	1	Loss	15	q13.2	q13.2	168	55	28707904	28875757	CN_687371	CN_687412
198	NA18999	1	Loss	16	p13.11	p13.11	116	58	14878904	14994666	CN_721774	CN_723888
199	NA18999	3	Gain	16	p13.11	p12.3	171	22	16535551	16706152	CN_728378	CN_730460
200	NA18999	1	Loss	16	p11.2	p11.2	1340	154	32340542	33680554	CN_702491	CN_706829
201	NA18999	3	Gain	17	q12	q12	186	43	31467913	31653797	SNP_A-4259577	CN_754222
202	NA18999	1	Loss	19	p12	p12	120	69	20388034	20508217	CN_795771	CN_165017
203	NA18999	1	Loss	19	q13.31	q13.31	234	109	48248683	48482591	SNP_A-8612856	SNP_A-8676943
204	NA18999	3	Gain	21	p11.2	p11.2	169	11	9758730	9928203	CN_220571	CN_893736
205	NA18999	1	Loss	22	q11.22	q11.22	211	116	21332365	21543354	CN_873818	CN_908693

## Sheet: PennCNV-Affy
CNV calls for 20 Hapmap samples by 4 software packages
id	Chr	Start	End	Snp	Size (bp)	Copy Number	Status	Sample	startsnp	endsnp
1	1	51598	88465	18	36868	3	Gain	NA18526	CN_473963	CN_502843
2	1	696962	826948	41	129987	3	Gain	NA18564	CN_496034	CN_496332
3	1	696962	826948	41	129987	3	Gain	NA18947	CN_496034	CN_496332
4	1	696962	826948	41	129987	3	Gain	NA18951	CN_496034	CN_496332
5	1	1617778	1659016	18	41239	1	Loss	NA18552	CN_445741	CN_439322
6	1	1631963	1662463	16	30501	4	Gain	NA18537	CN_449933	CN_440531
7	1	12768450	12805683	30	37234	1	Loss	NA18947	CN_450649	CN_003812
8	1	12775335	12850443	41	75109	1	Loss	NA18951	SNP_A-8687500	CN_450682
9	1	12775335	12850443	41	75109	3	Gain	NA18997	SNP_A-8687500	CN_450682
10	1	12784828	12838434	32	53607	1	Loss	NA18969	CN_450656	SNP_A-8351036
11	1	12814896	12850443	12	35548	3	Gain	NA18949	CN_003816	CN_450682
12	1	13317089	13379464	10	62376	1	Loss	NA18570	CN_450714	CN_450740
13	1	16889665	16987299	40	97635	3	Gain	NA18570	CN_451261	CN_434392
14	1	16890117	16987299	39	97183	3	Gain	NA18564	CN_451262	CN_434392
15	1	16894856	16987299	37	92444	3	Gain	NA18547	SNP_A-8593535	CN_434392
16	1	17049632	17134834	69	85203	3	Gain	NA18542	CN_435693	CN_439301
17	1	17049632	17134834	69	85203	1	Loss	NA18552	CN_435693	CN_439301
18	1	17049632	17131721	57	82090	1	Loss	NA18570	CN_435693	CN_438180
19	1	17049632	17126125	42	76494	1	Loss	NA18592	CN_435693	CN_438149
20	1	17062591	17134834	66	72244	3	Gain	NA18968	CN_435733	CN_439301
21	1	25465715	25519573	29	53859	1	Loss	NA18552	CN_482242	CN_484336
22	1	72541006	72583736	48	42731	1	Loss	NA18547	CN_517825	CN_519942
23	1	72541006	72583736	48	42731	1	Loss	NA18564	CN_517825	CN_519942
24	1	72541006	72583736	48	42731	1	Loss	NA18566	CN_517825	CN_519942
25	1	72541006	72583736	48	42731	1	Loss	NA18999	CN_517825	CN_519942
26	1	72541504	72583736	46	42233	4	Gain	NA18537	CN_517827	CN_519942
27	1	72541504	72583736	46	42233	4	Gain	NA18592	CN_517827	CN_519942
28	1	72541504	72583736	46	42233	1	Loss	NA18951	CN_517827	CN_519942
29	1	72543731	72583736	44	40006	1	Loss	NA18542	CN_517829	CN_519942
30	1	72543731	72582019	39	38289	1	Loss	NA18552	CN_517829	CN_519937
31	1	72543731	72583736	44	40006	4	Gain	NA18570	CN_517829	CN_519942
32	1	72543731	72575092	29	31362	1	Loss	NA18947	CN_517829	CN_028133
33	1	72543731	72583736	44	40006	4	Gain	NA18968	CN_517829	CN_519942
34	1	72546001	72583736	40	37736	1	Loss	NA18969	CN_517832	CN_519942
35	1	72551668	72583736	37	32069	1	Loss	NA18997	CN_517837	CN_519942
36	1	103965022	104069745	27	104724	3	Gain	NA18542	CN_433540	CN_434663
37	1	103965022	104069745	27	104724	1	Loss	NA18552	CN_433540	CN_434663
38	1	103979561	104069745	25	90185	4	Gain	NA18566	CN_433544	CN_434663
39	1	103979561	104069745	25	90185	3	Gain	NA18592	CN_433544	CN_434663
40	1	103979561	104069745	25	90185	3	Gain	NA18942	CN_433544	CN_434663
41	1	103979561	104069745	25	90185	3	Gain	NA18947	CN_433544	CN_434663
42	1	103979561	104069745	25	90185	4	Gain	NA18972	CN_433544	CN_434663
43	1	104023054	104069745	24	46692	3	Gain	NA18997	CN_433553	CN_434663
44	1	146780414	147540169	195	759756	1	Loss	NA18997	CN_440067	CN_005143
45	1	147291426	147469422	85	177997	1	Loss	NA18526	CN_441266	CN_441337
46	1	147306690	147456942	78	150253	1	Loss	NA18592	SNP_A-2078169	CN_441332
47	1	147308430	147456942	72	148513	1	Loss	NA18949	CN_441271	CN_441332
48	1	147308430	147456942	72	148513	1	Loss	NA18968	CN_441271	CN_441332
49	1	147509287	147546464	30	37178	3	Gain	NA18537	CN_441368	CN_442607
50	1	149603323	149664502	60	61180	3	Gain	NA18537	CN_448112	CN_449393
51	1	150822151	150853218	36	31068	0	Loss	NA18564	CN_452248	CN_453516
52	1	150822151	150853218	36	31068	4	Gain	NA18566	CN_452248	CN_453516
53	1	150822151	150853218	36	31068	0	Loss	NA18942	CN_452248	CN_453516
54	1	150822151	150852862	32	30712	0	Loss	NA18949	CN_452248	CN_453512
55	1	150822151	150853218	36	31068	0	Loss	NA18951	CN_452248	CN_453516
56	1	150822151	150853218	36	31068	4	Gain	NA18972	CN_452248	CN_453516
57	1	150822151	150853218	36	31068	4	Gain	NA18997	CN_452248	CN_453516
58	1	150822151	150853218	36	31068	0	Loss	NA18999	CN_452248	CN_453516
59	1	150822330	150853218	35	30889	4	Gain	NA18542	CN_452249	CN_453516
60	1	150822330	150853218	35	30889	0	Loss	NA18552	CN_452249	CN_453516
61	1	150822330	150853218	35	30889	0	Loss	NA18582	CN_452249	CN_453516
62	1	150822330	150853218	35	30889	0	Loss	NA18592	CN_452249	CN_453516
63	1	150822330	150853218	35	30889	4	Gain	NA18968	CN_452249	CN_453516
64	1	150822330	150853218	35	30889	0	Loss	NA18969	CN_452249	CN_453516
65	1	150822330	150853218	35	30889	0	Loss	NA18973	CN_452249	CN_453516
66	1	159763524	159905137	61	141614	1	Loss	NA18564	SNP_A-8376254	CN_440251
67	1	159859475	159905137	46	45663	1	Loss	NA18582	SNP_A-4268108	CN_440251
68	1	187592960	187803954	125	210995	1	Loss	NA18542	SNP_A-8419827	CN_454407
69	1	187592960	187803954	125	210995	1	Loss	NA18552	SNP_A-8419827	CN_454407
70	1	194165152	194281287	91	116136	3	Gain	NA18969	CN_461157	CN_461198
71	1	194994473	195068695	94	74223	3	Gain	NA18542	CN_465605	CN_467775
72	1	194994473	195068695	94	74223	3	Gain	NA18547	CN_465605	CN_467775
73	1	194994473	195068278	88	73806	3	Gain	NA18564	CN_465605	CN_467770
74	1	194994473	195083353	98	88881	3	Gain	NA18592	CN_465605	CN_012651
75	1	194994473	195068695	94	74223	3	Gain	NA18947	CN_465605	CN_467775
76	1	194994473	195068695	94	74223	3	Gain	NA18949	CN_465605	CN_467775
77	1	194994473	195068695	94	74223	3	Gain	NA18951	CN_465605	CN_467775
78	1	194994473	195037903	48	43431	3	Gain	NA18968	CN_465605	CN_467731
79	1	194994473	195068695	94	74223	3	Gain	NA18999	CN_465605	CN_467775
80	1	195006595	195068278	79	61684	3	Gain	NA18969	CN_465614	CN_467770
81	1	195089940	195176268	66	86329	1	Loss	NA18526	CN_467781	CN_467817
82	1	237983869	238365505	347	381637	3	Gain	NA18566	SNP_A-1871850	CN_462140
83	1	246815817	246863836	34	48020	1	Loss	NA18570	CN_477707	CN_477738
84	2	10548438	10597389	51	48952	3	Gain	NA18564	CN_805569	SNP_A-8330470
85	2	50646086	50685238	43	39153	1	Loss	NA18972	CN_862003	SNP_A-2168501
86	2	73708431	73765031	33	56601	3	Gain	NA18547	CN_846936	CN_846962
87	2	73729307	73782394	30	53088	3	Gain	NA18947	CN_846943	CN_846967
88	2	87666842	87755578	16	88737	1	Loss	NA18942	CN_856168	CN_856187
89	2	88893465	88938918	63	45454	1	Loss	NA18999	CN_860690	CN_862857
90	2	88914239	89024741	80	110503	1	Loss	NA18526	CN_862818	CN_862898
91	2	88914239	89070917	111	156679	3	Gain	NA18564	CN_862818	CN_430119
92	2	88914239	89108516	123	194278	1	Loss	NA18972	CN_862818	CN_862941
93	2	88927752	89108516	101	180765	1	Loss	NA18592	CN_862840	CN_862941
94	2	88942380	88985026	22	42647	0	Loss	NA18949	CN_862858	CN_862880
95	2	88942380	89214182	104	271803	1	Loss	NA18973	CN_862858	CN_204643
96	2	88942380	89189769	98	247390	3	Gain	NA18999	CN_862858	CN_204631
97	2	88943094	89166437	86	223344	3	Gain	NA18570	CN_862864	CN_204621
98	2	88963448	89024741	27	61294	1	Loss	NA18947	CN_862872	CN_862898
99	2	88990022	89024741	18	34720	1	Loss	NA18949	CN_862881	CN_862898
100	2	89019178	89092654	41	73477	3	Gain	NA18537	CN_862894	CN_862936
101	2	89025931	89095622	39	69692	0	Loss	NA18526	CN_862899	CN_204597
102	2	89025931	89084681	35	58751	0	Loss	NA18947	CN_862899	CN_862933
103	2	89025931	89094819	38	68889	0	Loss	NA18949	CN_862899	CN_862937
104	2	89061306	89106588	16	45283	1	Loss	NA18542	CN_862926	CN_862940
105	2	89095622	89278803	50	183182	1	Loss	NA18949	CN_204597	CN_865074
106	2	89100428	89200044	21	99617	1	Loss	NA18526	CN_862938	CN_865050
107	2	89242161	89282353	21	40193	0	Loss	NA18564	CN_865059	CN_865077
108	2	89326327	89901353	183	575027	1	Loss	NA18973	CN_204686	CN_867360
109	2	89365022	89938569	177	573548	3	Gain	NA18999	CN_865096	CN_204858
110	2	89374870	89912071	175	537202	1	Loss	NA18969	CN_865097	CN_867366
111	2	89377409	91068463	191	1691055	1	Loss	NA18552	CN_865099	CN_867419
112	2	89597067	89680209	25	83143	1	Loss	NA18564	CN_865113	CN_865134
113	2	116248990	116391820	107	142831	3	Gain	NA18552	CN_818852	SNP_A-2308839
114	2	241078524	241158385	80	79862	3	Gain	NA18942	CN_852456	SNP_A-2187794
115	3	1448818	1559632	104	110815	3	Gain	NA18592	CN_984945	CN_978705
116	3	2249067	2469019	194	219953	3	Gain	NA18592	CN_1001359	CN_1012276
117	3	41385693	41482750	55	97058	1	Loss	NA18947	CN_1039537	CN_1039565
118	3	61555633	61602106	61	46474	3	Gain	NA18969	SNP_A-8311118	CN_1042110
119	3	131245549	131282357	54	36809	1	Loss	NA18949	CN_978184	CN_980273
120	3	163995351	164081881	57	86531	1	Loss	NA18972	CN_989748	CN_991844
121	3	164011324	164108689	59	97366	1	Loss	NA18547	CN_989761	CN_991859
122	3	164011324	164108689	59	97366	1	Loss	NA18552	CN_989761	CN_991859
123	3	164011324	164098609	53	87286	1	Loss	NA18582	CN_989761	CN_991852
124	3	164011324	164080091	41	68768	1	Loss	NA18951	CN_989761	CN_991839
125	3	164028410	164098609	43	70200	0	Loss	NA18542	CN_991813	CN_991852
126	3	164028410	164106591	47	78182	0	Loss	NA18570	CN_991813	CN_991857
127	3	164028410	164098609	43	70200	0	Loss	NA18592	CN_991813	CN_991852
128	3	164028410	164081881	35	53472	0	Loss	NA18949	CN_991813	CN_991844
129	3	164028410	164098609	43	70200	0	Loss	NA18968	CN_991813	CN_991852
130	3	164034179	164098609	40	64431	0	Loss	NA18997	CN_991815	CN_991852
131	3	164034762	164098609	39	63848	0	Loss	NA18566	CN_991816	CN_991852
132	3	164339809	164428916	81	89108	1	Loss	NA18968	CN_994003	SNP_A-8640943
133	3	196868323	196932593	29	64271	1	Loss	NA18949	CN_1007835	CN_1007865
134	3	196928238	196960434	25	32197	3	Gain	NA18566	CN_1007860	CN_1007880
135	4	3579188	3683983	70	104796	3	Gain	NA18969	SNP_A-8323074	SNP_A-8404564
136	4	4169858	4203661	9	33804	1	Loss	NA18592	SNP_A-4232288	CN_1049474
137	4	48838020	48911388	12	73369	1	Loss	NA18592	CN_1049645	CN_1049660
138	4	49315642	49353369	9	37728	1	Loss	NA18968	CN_1049691	CN_1049700
139	4	69043083	69168574	68	125492	0	Loss	NA18526	CN_1109545	CN_1111670
140	4	69043083	69171930	69	128848	0	Loss	NA18537	CN_1109545	CN_1111671
141	4	69043083	69168574	68	125492	0	Loss	NA18547	CN_1109545	CN_1111670
142	4	69043083	69168574	68	125492	0	Loss	NA18552	CN_1109545	CN_1111670
143	4	69043083	69168574	68	125492	0	Loss	NA18566	CN_1109545	CN_1111670
144	4	69043083	69171930	69	128848	0	Loss	NA18570	CN_1109545	CN_1111671
145	4	69043083	69171930	69	128848	0	Loss	NA18582	CN_1109545	CN_1111671
146	4	69043083	69168574	68	125492	0	Loss	NA18592	CN_1109545	CN_1111670
147	4	69043083	69168574	68	125492	0	Loss	NA18947	CN_1109545	CN_1111670
148	4	69043083	69168574	68	125492	0	Loss	NA18969	CN_1109545	CN_1111670
149	4	69043083	69171930	69	128848	1	Loss	NA18972	CN_1109545	CN_1111671
150	4	69043083	69168574	68	125492	0	Loss	NA18997	CN_1109545	CN_1111670
151	4	69043083	69171930	69	128848	0	Loss	NA18999	CN_1109545	CN_1111671
152	4	69057536	69171930	66	114395	0	Loss	NA18942	CN_278018	CN_1111671
153	4	69057536	69234339	73	176804	0	Loss	NA18968	CN_278018	CN_1111680
154	4	69057536	69171930	66	114395	1	Loss	NA18973	CN_278018	CN_1111671
155	4	70158099	70270740	58	112642	3	Gain	NA18997	CN_1113955	CN_1116064
156	4	70162233	70245583	45	83351	3	Gain	NA18526	CN_1113956	CN_1116052
157	4	70162233	70242785	42	80553	3	Gain	NA18566	CN_1113956	CN_1113995
158	4	70162233	70266713	56	104481	0	Loss	NA18947	CN_1113956	CN_1116061
159	4	70162233	70266713	56	104481	1	Loss	NA18968	CN_1113956	CN_1116061
160	4	70166711	70264023	47	97313	1	Loss	NA18949	CN_1113962	CN_1116059
161	4	70172546	70237072	31	64527	3	Gain	NA18547	CN_1113964	CN_1113992
162	4	70183466	70270740	43	87275	3	Gain	NA18537	CN_1113969	CN_1116064
163	4	70183466	70264023	39	80558	3	Gain	NA18564	CN_1113969	CN_1116059
164	4	70189096	70253996	28	64901	1	Loss	NA18542	CN_1113975	CN_1116054
165	4	87704458	87840497	52	136040	1	Loss	NA18526	CN_1098895	SNP_A-8662201
166	4	145214353	145252346	22	37994	3	Gain	NA18552	SNP_A-8454392	CN_1078796
167	4	162083343	162144282	84	60940	3	Gain	NA18570	SNP_A-8369021	SNP_A-4276943
168	4	162083343	162151102	87	67760	4	Gain	NA18942	SNP_A-8369021	SNP_A-8648469
169	4	162083343	162151102	87	67760	4	Gain	NA18947	SNP_A-8369021	SNP_A-8648469
170	4	162083343	162147441	85	64099	4	Gain	NA18999	SNP_A-8369021	CN_1070334
171	4	178455936	178538576	94	82641	3	Gain	NA18997	SNP_A-8516731	CN_1057547
172	4	191152644	191261904	18	109261	3	Gain	NA18570	SNP_A-2108567	CN_1062251
173	5	751371	862806	47	111436	3	Gain	NA18542	CN_1128686	CN_1153375
174	5	751371	834547	35	83177	4	Gain	NA18547	CN_1128686	CN_1137734
175	5	751371	786612	17	35242	1	Loss	NA18969	CN_1128686	CN_1148787
176	5	770379	843589	35	73211	1	Loss	NA18552	CN_1139858	SNP_A-8302025
177	5	794695	878653	45	83959	3	Gain	NA18968	CN_1153202	CN_1126668
178	5	814016	886628	40	72613	3	Gain	NA18564	CN_1126565	CN_1131184
179	5	814016	878653	39	64638	3	Gain	NA18997	CN_1126565	CN_1126668
180	5	32142841	32194212	40	51372	3	Gain	NA18526	SNP_A-8664442	CN_1132301
181	5	32142841	32194212	40	51372	3	Gain	NA18951	SNP_A-8664442	CN_1132301
182	5	40911636	41040153	105	128518	1	Loss	NA18566	SNP_A-1880993	SNP_A-8665408
183	5	70290651	70427009	16	136359	1	Loss	NA18969	CN_1139743	CN_1139761
184	5	70342415	70427009	8	84595	1	Loss	NA18564	CN_1139751	CN_1139761
185	5	70342415	70427009	8	84595	1	Loss	NA18968	CN_1139751	CN_1139761
186	5	95328385	95478080	77	149696	3	Gain	NA18582	CN_1131327	SNP_A-2067659
187	5	97286522	97320959	20	34438	3	Gain	NA18968	SNP_A-2274437	CN_1142491
188	5	135331656	135362746	32	31091	1	Loss	NA18547	CN_1086847	SNP_A-8426683
189	5	180311316	180350709	19	39394	0	Loss	NA18526	CN_295757	CN_1120920
190	5	180311316	180350709	19	39394	1	Loss	NA18537	CN_295757	CN_1120920
191	5	180311316	180350709	19	39394	1	Loss	NA18542	CN_295757	CN_1120920
192	5	180311316	180350709	19	39394	1	Loss	NA18566	CN_295757	CN_1120920
193	5	180311316	180350709	19	39394	1	Loss	NA18997	CN_295757	CN_1120920
194	6	202353	239837	25	37485	1	Loss	NA18526	CN_1159810	CN_1179771
195	6	202353	326149	106	123797	1	Loss	NA18537	CN_1159810	CN_1175494
196	6	202353	239837	25	37485	1	Loss	NA18552	CN_1159810	CN_1179771
197	6	202353	326149	106	123797	1	Loss	NA18566	CN_1159810	CN_1175494
198	6	202353	326149	106	123797	1	Loss	NA18949	CN_1159810	CN_1175494
199	6	202353	311333	97	108981	3	Gain	NA18969	CN_1159810	SNP_A-8393609
200	6	202353	326149	106	123797	1	Loss	NA18999	CN_1159810	CN_1175494
201	6	247306	324015	79	76710	3	Gain	NA18542	CN_1184148	CN_1175472
202	6	26845011	26876548	25	31538	1	Loss	NA18592	CN_1159998	CN_1160020
203	6	29958175	30016448	21	58274	1	Loss	NA18997	CN_1173231	SNP_A-8649593
204	6	31468074	31559455	89	91382	1	Loss	NA18969	SNP_A-1946440	SNP_A-2285361
205	6	32560779	32678343	35	117565	4	Gain	NA18592	CN_1175483	CN_1175519
206	6	32560779	32678343	35	117565	4	Gain	NA18969	CN_1175483	CN_1175519
207	6	32562253	32678343	33	116091	4	Gain	NA18947	CN_1175484	CN_1175519
208	6	32564661	32652287	27	87627	4	Gain	NA18968	CN_1175486	CN_1175516
209	6	32577897	32648589	24	70693	1	Loss	NA18564	CN_1175489	CN_1175515
210	6	32582919	32652287	23	69369	4	Gain	NA18537	CN_1175492	CN_1175516
211	6	32599282	32678343	23	79062	4	Gain	NA18972	CN_1175497	CN_1175519
212	6	34647183	34693187	24	46005	3	Gain	NA18951	CN_1184276	CN_1184293
213	6	54028566	54085589	65	57024	4	Gain	NA18552	CN_1178071	CN_1178110
214	6	79025784	79091904	114	66121	1	Loss	NA18947	CN_1206812	CN_330453
215	6	114885625	114919690	19	34066	1	Loss	NA18969	CN_1171834	CN_1171848
216	7	52911	160848	32	107938	3	Gain	NA18526	CN_348874	SNP_A-2123640
217	7	52911	160848	32	107938	3	Gain	NA18570	CN_348874	SNP_A-2123640
218	7	9771092	9874252	96	103161	4	Gain	NA18552	CN_1250518	SNP_A-4197433
219	7	29640265	29750238	57	109974	3	Gain	NA18552	CN_345415	SNP_A-8353944
220	7	40043557	40165921	63	122365	3	Gain	NA18592	SNP_A-4206455	CN_1247111
221	7	62323585	62358421	12	34837	1	Loss	NA18947	CN_1247513	CN_1247521
222	7	62326783	62430236	17	103454	1	Loss	NA18552	CN_350146	CN_1247528
223	7	62326783	62430236	17	103454	1	Loss	NA18564	CN_350146	CN_1247528
224	7	71635141	71951080	99	315940	3	Gain	NA18949	CN_1258909	SNP_A-8428444
225	7	71635141	71951080	99	315940	3	Gain	NA18969	CN_1258909	SNP_A-8428444
226	7	90023270	90058767	21	35498	3	Gain	NA18997	CN_1248130	CN_1248144
227	7	108382804	108424837	36	42034	3	Gain	NA18526	CN_1192032	CN_1192060
228	7	109210412	109241507	57	31096	1	Loss	NA18973	SNP_A-8306391	CN_1196553
229	7	110856650	111043865	93	187216	1	Loss	NA18949	CN_1209690	CN_1209774
230	7	141407299	141438576	46	31278	1	Loss	NA18582	SNP_A-4269861	CN_1221421
231	7	143079312	143178205	48	98894	3	Gain	NA18547	CN_1197349	CN_1199472
232	7	143527185	143697880	44	170696	3	Gain	NA18547	CN_1201736	CN_1201782
233	7	143527185	143671993	39	144809	3	Gain	NA18997	CN_1201736	CN_1201777
234	7	143535212	143682164	42	146953	3	Gain	NA18951	CN_1201737	CN_1201781
235	7	143558740	143682164	36	123425	3	Gain	NA18526	CN_1201745	CN_1201781
236	7	143558740	143648242	27	89503	3	Gain	NA18537	CN_1201745	CN_1201773
237	7	143569246	143697880	33	128635	3	Gain	NA18564	CN_1201749	CN_1201782
238	7	149183479	149478673	142	295195	3	Gain	NA18942	CN_1197443	CN_1199618
239	7	153130910	153299551	152	168642	3	Gain	NA18942	CN_1219456	CN_342615
240	7	153154278	153299551	142	145274	3	Gain	NA18968	SNP_A-8346428	CN_342615
241	8	3680284	5938253	3266	2257970	3	Gain	NA18972	CN_1270116	SNP_A-4240907
242	8	6099017	6148975	82	49959	3	Gain	NA18537	CN_1288671	SNP_A-8406323
243	8	7174042	7797003	149	622962	3	Gain	NA18570	CN_1277708	CN_1275543
244	8	7181231	7225429	25	44199	3	Gain	NA18566	CN_373446	CN_1282087
245	8	7181231	7225429	25	44199	3	Gain	NA18951	CN_373446	CN_1282087
246	8	7181231	7237790	26	56560	3	Gain	NA18968	CN_373446	CN_1282128
247	8	7202021	7836800	173	634780	1	Loss	NA18972	CN_1279880	CN_1277801
248	8	7212778	7443434	86	230657	3	Gain	NA18997	CN_1279932	CN_1293440
249	8	7237790	7733671	107	495882	1	Loss	NA18526	CN_1282128	CN_1271107
250	8	7237790	7825372	146	587583	3	Gain	NA18542	CN_1282128	CN_1277771
251	8	7237790	7847316	151	609527	1	Loss	NA18552	CN_1282128	CN_1277845
252	8	7254775	7814581	129	559807	1	Loss	NA18564	CN_1282195	CN_1277721
253	8	7254775	7825372	140	570598	3	Gain	NA18969	CN_1282195	CN_1277771
254	8	7284750	7820626	120	535877	1	Loss	NA18942	CN_1284401	CN_1277752
255	8	7310863	7390862	50	80000	1	Loss	NA18592	CN_1286601	CN_1291164
256	8	7808972	7847316	29	38345	1	Loss	NA18537	CN_1275577	CN_1277845
257	8	7814462	7847316	21	32855	1	Loss	NA18547	CN_1277724	CN_1277845
258	8	7973265	8015597	21	42333	3	Gain	NA18552	CN_1284600	CN_1289026
259	8	12025135	12072406	8	47272	4	Gain	NA18542	CN_1246627	CN_1251020
260	8	12284206	12356009	52	71804	3	Gain	NA18968	CN_360899	CN_1264685
261	8	12284206	12372204	59	87999	3	Gain	NA18969	CN_360899	CN_1264749
262	8	12305298	12372204	27	66907	3	Gain	NA18542	CN_1228587	CN_1264749
263	8	12305298	12487426	65	182129	1	Loss	NA18552	CN_1228587	CN_1271468
264	8	12366268	12407019	18	40752	1	Loss	NA18564	CN_1264726	CN_1266964
265	8	12462894	12526418	25	63525	1	Loss	NA18564	CN_1269262	CN_1273690
266	8	13642515	13772899	188	130385	1	Loss	NA18542	SNP_A-2172422	CN_1276217
267	8	20028962	20070215	62	41254	1	Loss	NA18997	CN_1283225	CN_1283270
268	8	39354760	39506122	59	151363	1	Loss	NA18547	CN_1283685	CN_1283743
269	8	39354760	39480846	47	126087	1	Loss	NA18552	CN_1283685	CN_1283730
270	8	39354760	39498824	54	144065	1	Loss	NA18570	CN_1283685	CN_1283737
271	8	39354760	39506122	59	151363	0	Loss	NA18942	CN_1283685	CN_1283743
272	8	39354760	39452305	37	97546	1	Loss	NA18997	CN_1283685	CN_1283720
273	8	39365832	39506122	58	140291	0	Loss	NA18526	CN_1283687	CN_1283743
274	8	39365832	39504351	57	138520	3	Gain	NA18592	CN_1283687	CN_1283742
275	8	39379739	39489631	42	109893	3	Gain	NA18968	CN_1283693	CN_1283734
276	8	39438370	39504351	29	65982	3	Gain	NA18566	CN_1283713	CN_1283742
277	8	50608009	50702674	55	94666	3	Gain	NA18570	SNP_A-2306170	CN_1263674
278	8	53906754	54024520	80	117767	3	Gain	NA18997	CN_1281769	CN_1283926
279	8	116983031	117163885	104	180855	3	Gain	NA18582	SNP_A-8405993	CN_1226348
280	9	43177963	43266508	5	88546	0	Loss	NA18999	CN_1327014	SNP_A-8547967
281	9	43377355	43552158	16	174804	1	Loss	NA18570	SNP_A-8496956	CN_1322512
282	9	43377355	43552158	16	174804	1	Loss	NA18999	SNP_A-8496956	CN_1322512
283	9	43523459	43615607	14	92149	1	Loss	NA18552	CN_1322508	CN_1322526
284	9	43575109	43645248	15	70140	0	Loss	NA18570	CN_1322514	CN_1322530
285	9	43575109	43645248	15	70140	0	Loss	NA18999	CN_1322514	CN_1322530
286	9	43598079	43716914	19	118836	1	Loss	NA18592	CN_1322520	CN_1322541
287	9	43666998	43740182	12	73185	1	Loss	NA18999	CN_1322533	CN_1322546
288	9	44183430	44325975	14	142546	1	Loss	NA18552	CN_1322577	CN_1322594
289	9	44190849	44409324	19	218476	3	Gain	NA18997	CN_1322579	CN_1322604
290	9	44569219	44780914	39	211696	1	Loss	NA18582	CN_1322482	CN_1324754
291	9	68138997	68443120	38	304124	3	Gain	NA18542	CN_1300322	CN_1302324
292	9	68138997	68227664	17	88668	3	Gain	NA18570	CN_1300322	CN_1300348
293	9	69096836	69134633	19	37798	3	Gain	NA18542	CN_1302377	CN_1302388
294	10	15028396	15106494	39	78099	3	Gain	NA18526	CN_501702	CN_501726
295	10	19849134	20071486	183	222353	1	Loss	NA18592	CN_493086	CN_495232
296	10	46522729	47213522	242	690794	3	Gain	NA18951	CN_524340	CN_526553
297	10	58572176	58606915	35	34740	1	Loss	NA18542	SNP_A-2143856	SNP_A-4206604
298	10	58572176	58606915	35	34740	1	Loss	NA18564	SNP_A-2143856	SNP_A-4206604
299	10	58572176	58606915	35	34740	1	Loss	NA18951	SNP_A-2143856	SNP_A-4206604
300	10	58572176	58606915	35	34740	0	Loss	NA18972	SNP_A-2143856	SNP_A-4206604
301	10	67994124	68078648	75	84525	1	Loss	NA18973	CN_539819	SNP_A-8470451
302	10	89019223	89107280	17	88058	1	Loss	NA18526	CN_551005	CN_551022
303	11	4206589	4284748	27	78160	1	Loss	NA18526	CN_570066	CN_574392
304	11	4206589	4284748	27	78160	1	Loss	NA18537	CN_570066	CN_574392
305	11	4206589	4276290	26	69702	1	Loss	NA18542	CN_570066	CN_061793
306	11	4206589	4264575	23	57987	3	Gain	NA18547	CN_570066	CN_572305
307	11	4206589	4284748	27	78160	1	Loss	NA18564	CN_570066	CN_574392
308	11	4206589	4284748	27	78160	1	Loss	NA18942	CN_570066	CN_574392
309	11	4206589	4315864	35	109276	3	Gain	NA18968	CN_570066	CN_576517
310	11	4206589	4293105	30	86517	3	Gain	NA18969	CN_570066	CN_574421
311	11	4206589	4303385	31	96797	1	Loss	NA18997	CN_570066	CN_574454
312	11	4252332	4315864	21	63533	1	Loss	NA18552	CN_572259	CN_576517
313	11	4466713	4518966	78	52254	1	Loss	NA18566	CN_585138	SNP_A-1933528
314	11	5838612	5892086	40	53475	3	Gain	NA18537	CN_572546	CN_576774
315	11	55130608	55198894	48	68287	0	Loss	NA18537	CN_587557	CN_589640
316	11	55130608	55210152	60	79545	3	Gain	NA18542	CN_587557	CN_589649
317	11	55130608	55187640	43	57033	1	Loss	NA18570	CN_587557	CN_589634
318	11	55130608	55210152	60	79545	3	Gain	NA18951	CN_587557	CN_589649
319	11	55130608	55198894	48	68287	0	Loss	NA18968	CN_587557	CN_589640
320	11	55130608	55210152	60	79545	3	Gain	NA18969	CN_587557	CN_589649
321	11	55130608	55198894	48	68287	0	Loss	NA18997	CN_587557	CN_589640
322	11	55133074	55186549	34	53476	1	Loss	NA18942	CN_587570	CN_589632
323	11	55133074	55196566	39	63493	1	Loss	NA18949	CN_587570	CN_589638
324	11	58566573	58606433	23	39861	3	Gain	NA18537	CN_574648	CN_574662
325	11	58567817	58606433	22	38617	3	Gain	NA18566	SNP_A-1884991	CN_574662
326	11	58567817	58610341	23	42525	4	Gain	NA18949	SNP_A-1884991	CN_574663
327	11	58571703	58606433	19	34731	3	Gain	NA18547	CN_574650	CN_574662
328	11	58571703	58606433	19	34731	3	Gain	NA18968	CN_574650	CN_574662
329	11	67254608	67466368	64	211761	1	Loss	NA18592	CN_581238	SNP_A-8585790
330	11	67254608	67452222	58	197615	1	Loss	NA18947	CN_581238	SNP_A-8367254
331	11	73617083	74213210	386	596128	3	Gain	NA18582	CN_577062	CN_581351
332	11	89127597	89299216	20	171620	1	Loss	NA18582	CN_560174	CN_560198
333	12	9525137	9619559	25	94423	0	Loss	NA18526	CN_621263	CN_625358
334	12	9525137	9619559	25	94423	0	Loss	NA18542	CN_621263	CN_625358
335	12	9525137	9619559	25	94423	0	Loss	NA18564	CN_621263	CN_625358
336	12	9525137	9619559	25	94423	4	Gain	NA18566	CN_621263	CN_625358
337	12	9525137	9619559	25	94423	4	Gain	NA18570	CN_621263	CN_625358
338	12	9525137	9619559	25	94423	0	Loss	NA18947	CN_621263	CN_625358
339	12	9525137	9619559	25	94423	4	Gain	NA18949	CN_621263	CN_625358
340	12	9525137	9619559	25	94423	0	Loss	NA18951	CN_621263	CN_625358
341	12	9525137	9619559	25	94423	0	Loss	NA18969	CN_621263	CN_625358
342	12	9525137	9619559	25	94423	4	Gain	NA18973	CN_621263	CN_625358
343	12	9525137	9619559	25	94423	0	Loss	NA18997	CN_621263	CN_625358
344	12	9529176	9619559	24	90384	4	Gain	NA18547	CN_621272	CN_625358
345	12	9542560	9619559	20	77000	4	Gain	NA18552	CN_623228	CN_625358
346	12	9542560	9619559	20	77000	4	Gain	NA18999	CN_623228	CN_625358
347	12	11111991	11143141	13	31151	3	Gain	NA18537	CN_582290	CN_586596
348	12	11111991	11143141	13	31151	3	Gain	NA18947	CN_582290	CN_586596
349	12	11402844	11434673	32	31830	3	Gain	NA18552	CN_571500	CN_573675
350	12	11402844	11434673	32	31830	3	Gain	NA18564	CN_571500	CN_573675
351	12	11402844	11434673	32	31830	3	Gain	NA18566	CN_571500	CN_573675
352	12	11402844	11434673	32	31830	1	Loss	NA18570	CN_571500	CN_573675
353	12	11402844	11434673	32	31830	3	Gain	NA18592	CN_571500	CN_573675
354	12	11402844	11434673	32	31830	3	Gain	NA18949	CN_571500	CN_573675
355	12	11402844	11434673	32	31830	4	Gain	NA18972	CN_571500	CN_573675
356	12	11402844	11434673	32	31830	3	Gain	NA18997	CN_571500	CN_573675
357	12	36144018	37243569	392	1099552	4	Gain	NA18547	SNP_A-2298756	SNP_A-2059150
358	12	117719974	117772543	63	52570	1	Loss	NA18997	CN_593190	SNP_A-8659321
359	12	130388049	130575455	201	187407	3	Gain	NA18537	CN_595738	CN_597869
360	12	130683088	130812453	105	129366	3	Gain	NA18537	CN_597913	SNP_A-8484175
361	13	53256053	53319316	62	63264	3	Gain	NA18582	CN_637001	CN_637038
362	13	56591455	56676381	61	84927	3	Gain	NA18942	CN_652171	CN_097521
363	13	62216545	62527158	175	310614	1	Loss	NA18973	CN_645773	SNP_A-2282204
364	13	65133632	65253636	73	120005	4	Gain	NA18570	CN_660888	SNP_A-1944923
365	13	66128692	66216226	85	87535	1	Loss	NA18592	CN_630855	CN_630905
366	13	88280272	88628078	210	347807	4	Gain	NA18566	SNP_A-8321390	SNP_A-8602684
367	13	88600215	88637416	22	37202	1	Loss	NA18542	CN_641997	SNP_A-8583792
368	14	18611714	19492423	158	880710	3	Gain	NA18968	CN_657349	SNP_A-1864922
369	14	18632139	18763249	10	131111	1	Loss	NA18947	CN_657351	CN_657358
370	14	18730853	19493212	151	762360	3	Gain	NA18526	CN_657356	CN_105694
371	14	18730853	19493212	151	762360	3	Gain	NA18997	CN_657356	CN_105694
372	14	18759317	18866184	13	106868	4	Gain	NA18564	CN_657357	CN_657368
373	14	18767885	19038403	20	270519	3	Gain	NA18592	CN_657360	CN_657377
374	14	18914107	19493212	135	579106	3	Gain	NA18582	CN_657371	CN_105694
375	14	19170042	19282175	17	112134	1	Loss	NA18947	CN_657382	CN_657395
376	14	19170042	19311704	29	141663	1	Loss	NA18951	CN_657382	CN_657403
377	14	19270023	19493212	116	223190	4	Gain	NA18564	CN_105636	CN_105694
378	14	19270023	19493212	116	223190	4	Gain	NA18592	CN_105636	CN_105694
379	14	20422939	20483195	26	60257	4	Gain	NA18949	SNP_A-2003608	CN_629439
380	14	40676863	40727099	19	50237	1	Loss	NA18564	CN_690416	CN_690430
381	14	40680246	40727099	15	46854	1	Loss	NA18592	CN_690420	CN_690430
382	14	40680246	40727099	15	46854	1	Loss	NA18949	CN_690420	CN_690430
383	14	40680246	40727099	15	46854	1	Loss	NA18951	CN_690420	CN_690430
384	14	105100682	105187906	12	87225	1	Loss	NA18969	CN_648703	CN_648711
385	14	105265522	105324067	18	58546	1	Loss	NA18949	CN_648719	CN_648734
386	14	105289630	105366813	48	77184	3	Gain	NA18537	CN_648723	CN_648767
387	14	105289630	105366813	48	77184	3	Gain	NA18566	CN_648723	CN_648767
388	14	105317347	105391431	51	74085	3	Gain	NA18592	CN_648728	CN_648775
389	14	105317347	105391431	51	74085	1	Loss	NA18947	CN_648728	CN_648775
390	14	105317347	105391431	51	74085	1	Loss	NA18997	CN_648728	CN_648775
391	14	105317347	105391431	51	74085	3	Gain	NA18999	CN_648728	CN_648775
392	14	105328605	105362258	32	33654	0	Loss	NA18949	CN_648735	CN_648763
393	14	105413362	105493331	18	79970	1	Loss	NA18564	CN_648783	CN_648802
394	14	105497323	105531947	21	34625	1	Loss	NA18526	CN_648803	CN_104953
395	14	105497323	105784781	125	287459	0	Loss	NA18564	CN_648803	CN_650934
396	14	105497323	105764523	120	267201	3	Gain	NA18997	CN_648803	CN_650929
397	14	105550720	105598011	22	47292	3	Gain	NA18968	CN_648824	CN_650858
398	14	105558085	105598011	18	39927	1	Loss	NA18969	CN_648826	CN_650858
399	14	105626966	105799207	79	172242	3	Gain	NA18951	CN_650872	CN_650944
400	14	105645163	105854089	101	208927	3	Gain	NA18526	CN_105004	CN_105078
401	14	105645163	105799207	74	154045	3	Gain	NA18592	CN_105004	CN_650944
402	14	105682035	105777182	39	95148	3	Gain	NA18968	CN_650895	CN_650931
403	14	105807285	106062078	155	254794	1	Loss	NA18973	CN_650945	SNP_A-8688112
404	14	105854089	106075557	132	221469	1	Loss	NA18582	CN_105078	CN_653108
405	14	105854089	105889602	10	35514	4	Gain	NA18592	CN_105078	CN_653001
406	14	105854089	105892781	12	38693	0	Loss	NA18997	CN_105078	CN_105097
407	14	105920279	105989694	67	69416	3	Gain	NA18547	CN_653015	CN_653077
408	14	105993576	106102192	50	108617	1	Loss	NA18947	CN_653078	CN_653116
409	15	18415652	18476969	20	61318	1	Loss	NA18547	CN_676382	CN_676396
410	15	18476969	18838435	55	361467	3	Gain	NA18968	CN_676396	CN_676438
411	15	18506386	18551327	9	44942	0	Loss	NA18542	CN_676398	CN_676407
412	15	18652835	20089383	394	1436549	3	Gain	NA18942	CN_676408	SNP_A-2133472
413	15	18652835	18834172	33	181338	1	Loss	NA18947	CN_676408	CN_676430
414	15	18700552	18838435	35	137884	1	Loss	NA18592	CN_676416	CN_676438
415	15	18700552	20089383	385	1388832	3	Gain	NA18973	CN_676416	SNP_A-2133472
416	15	18824589	18887506	63	62918	1	Loss	NA18972	SNP_A-2231591	CN_676483
417	15	18846002	19884565	253	1038564	3	Gain	NA18547	CN_676448	CN_680719
418	15	18846002	20089383	343	1243382	1	Loss	NA18592	CN_676448	SNP_A-2133472
419	15	18846002	18887506	40	41505	4	Gain	NA18968	CN_676448	CN_676483
420	15	19055354	20089383	296	1034030	3	Gain	NA18582	CN_676491	SNP_A-2133472
421	15	19074991	20089383	294	1014393	4	Gain	NA18968	CN_678515	SNP_A-2133472
422	15	19090388	19172961	32	82574	3	Gain	NA18564	CN_678518	CN_678540
423	15	19103576	19918917	213	815342	3	Gain	NA18997	CN_678520	CN_680730
424	15	19183239	19303172	47	119934	1	Loss	NA18570	CN_678541	CN_678576
425	15	19334428	20089383	204	754956	1	Loss	NA18972	CN_678582	SNP_A-2133472
426	15	19385771	19541614	47	155844	1	Loss	NA18947	CN_678607	CN_680683
427	15	19456767	19566875	25	110109	3	Gain	NA18949	CN_678628	CN_680686
428	15	19555435	20089383	128	533949	1	Loss	NA18566	CN_680685	SNP_A-2133472
429	15	19803370	20089383	119	286014	1	Loss	NA18999	CN_680694	SNP_A-2133472
430	15	19818876	20089383	116	270508	1	Loss	NA18526	CN_680698	SNP_A-2133472
431	15	19818876	20089383	116	270508	1	Loss	NA18537	CN_680698	SNP_A-2133472
432	15	20645664	20676330	11	30667	1	Loss	NA18949	SNP_A-8654115	CN_685068
433	15	22063128	22202157	63	139030	1	Loss	NA18942	CN_689500	CN_691567
434	15	22225844	22276386	43	50543	1	Loss	NA18968	CN_691571	CN_691611
435	15	22231485	22263412	28	31928	1	Loss	NA18566	CN_691574	CN_691599
436	15	22231485	22269689	39	38205	1	Loss	NA18570	CN_691574	CN_691610
437	15	22231485	22265951	35	34467	1	Loss	NA18949	CN_691574	CN_691606
438	15	22231485	22263412	28	31928	1	Loss	NA18951	CN_691574	CN_691599
439	15	28173703	28875769	178	702067	1	Loss	NA18973	CN_119069	CN_687412
440	15	28185521	28294730	26	109210	1	Loss	NA18542	CN_685225	CN_685249
441	15	28310380	28439525	50	129146	1	Loss	NA18582	CN_685255	CN_685299
442	15	28675248	28865045	59	189798	1	Loss	NA18972	CN_687368	CN_687407
443	15	28675248	28874625	64	199378	1	Loss	NA18999	CN_687368	CN_687411
444	15	30318608	30647150	47	328543	1	Loss	NA18973	CN_696131	CN_696176
445	15	32466069	32645302	81	179234	3	Gain	NA18526	CN_670244	CN_672361
446	15	32510094	32605609	66	95516	0	Loss	NA18582	CN_672300	CN_672354
447	15	32514464	32605609	63	91146	3	Gain	NA18592	CN_119881	CN_672354
448	15	32514464	32587887	58	73424	1	Loss	NA18951	CN_119881	SNP_A-8647760
449	15	32514914	32618236	64	103323	1	Loss	NA18968	CN_672304	CN_672357
450	15	100238125	100286563	12	48439	3	Gain	NA18951	CN_674311	CN_674321
451	16	14796096	14993185	65	197090	1	Loss	NA18592	CN_721762	CN_723881
452	16	14878916	14994678	61	115763	1	Loss	NA18999	CN_721774	CN_723888
453	16	14897340	14994678	56	97339	1	Loss	NA18537	CN_721778	CN_723888
454	16	14897340	14961382	23	64043	1	Loss	NA18547	CN_721778	CN_721800
455	16	14897340	15023758	66	126419	1	Loss	NA18582	CN_721778	CN_129988
456	16	14957482	14994678	45	37197	1	Loss	NA18949	CN_721790	CN_723888
457	16	14965859	15023758	39	57900	1	Loss	NA18942	CN_721807	CN_129988
458	16	14965859	15002209	35	36351	3	Gain	NA18968	CN_721807	CN_723894
459	16	16463354	16543116	10	79763	4	Gain	NA18949	CN_728373	CN_730430
460	16	16492765	16706164	35	213400	3	Gain	NA18999	CN_728376	CN_730460
461	16	16535563	16588399	15	52837	1	Loss	NA18570	CN_728378	CN_730441
462	16	17511583	18089485	419	577903	3	Gain	NA18547	SNP_A-4297680	CN_702226
463	16	18213486	18611693	23	398208	3	Gain	NA18592	CN_130661	CN_704334
464	16	18459088	18634733	24	175646	1	Loss	NA18570	CN_704314	SNP_A-8280018
465	16	21319904	21428039	4	108136	0	Loss	NA18564	CN_717567	CN_717570
466	16	21422575	21498841	25	76267	1	Loss	NA18949	CN_717569	CN_719642
467	16	21440723	21501135	24	60413	1	Loss	NA18564	CN_717571	CN_719643
468	16	22465433	22612021	72	146589	1	Loss	NA18564	CN_131601	SNP_A-8604672
469	16	22465433	22612021	72	146589	1	Loss	NA18949	CN_131601	SNP_A-8604672
470	16	32054387	33539331	246	1484945	3	Gain	NA18951	CN_702448	CN_706811
471	16	32187735	32719553	94	531819	1	Loss	NA18997	CN_702467	CN_704626
472	16	32389920	32550875	49	160956	1	Loss	NA18537	CN_133648	CN_704606
473	16	32389920	32550875	49	160956	1	Loss	NA18949	CN_133648	CN_704606
474	16	32390507	32563024	53	172518	1	Loss	NA18566	SNP_A-8572364	CN_704611
475	16	32472013	32550875	36	78863	1	Loss	NA18552	CN_702512	CN_704606
476	16	32472013	32787285	71	315273	1	Loss	NA18999	CN_702512	CN_704645
477	16	32756399	32787285	13	30887	1	Loss	NA18566	CN_704633	CN_704645
478	16	32806748	33009105	24	202358	1	Loss	NA18969	CN_704649	CN_704670
479	16	33009105	33539331	92	530227	1	Loss	NA18537	CN_704670	CN_706811
480	16	33149454	33539331	91	389878	1	Loss	NA18566	CN_704677	CN_706811
481	16	33149454	33539331	91	389878	1	Loss	NA18949	CN_704677	CN_706811
482	16	33149454	33330564	17	181111	0	Loss	NA18999	CN_704677	CN_704692
483	16	33279107	33539331	81	260225	1	Loss	NA18552	CN_704688	CN_706811
484	16	33288267	33539331	79	251065	1	Loss	NA18526	CN_133968	CN_706811
485	16	33339661	33709484	97	369824	1	Loss	NA18999	CN_704693	CN_706836
486	16	68709028	68770545	18	61518	3	Gain	NA18547	CN_722630	CN_722650
487	16	68743639	68792037	10	48399	1	Loss	NA18552	CN_722640	CN_722652
488	16	72954559	73014102	9	59544	1	Loss	NA18969	CN_709728	CN_709735
489	16	74096909	74133499	22	36591	3	Gain	NA18566	CN_716266	CN_716283
490	16	74096909	74133499	22	36591	3	Gain	NA18997	CN_716266	CN_716283
491	17	16630594	16663526	8	32933	4	Gain	NA18526	CN_740947	CN_740953
492	17	18296117	18394162	27	98046	0	Loss	NA18526	CN_749706	CN_751786
493	17	18296117	18367186	20	71070	3	Gain	NA18592	CN_749706	CN_751778
494	17	31464091	31509204	41	45114	4	Gain	NA18547	CN_752160	CN_752176
495	17	31464091	31567456	44	103366	4	Gain	NA18972	CN_752160	CN_754217
496	17	31471028	31653809	41	182782	3	Gain	NA18999	SNP_A-8692347	CN_754222
497	17	36900894	37026940	71	126047	3	Gain	NA18564	SNP_A-4198633	CN_747876
498	17	41750187	42107479	51	357293	3	Gain	NA18537	CN_146343	CN_739354
499	17	41750187	42107479	51	357293	3	Gain	NA18542	CN_146343	CN_739354
500	17	41750187	42107479	51	357293	3	Gain	NA18564	CN_146343	CN_739354
501	17	41750187	41902516	20	152330	3	Gain	NA18570	CN_146343	CN_739302
502	17	41750187	42120174	52	369988	3	Gain	NA18942	CN_146343	CN_739357
503	17	41750187	42107479	51	357293	4	Gain	NA18968	CN_146343	CN_739354
504	17	41750187	42107479	51	357293	3	Gain	NA18969	CN_146343	CN_739354
505	17	41756832	42107479	48	350648	1	Loss	NA18947	CN_739262	CN_739354
506	17	41764423	42107479	47	343057	3	Gain	NA18592	CN_739264	CN_739354
507	17	41784437	42120174	46	335738	3	Gain	NA18566	CN_739266	CN_739357
508	19	20385329	20508229	77	122901	1	Loss	NA18973	CN_795769	CN_165017
509	19	20388046	20508229	72	120184	1	Loss	NA18526	CN_795771	CN_165017
510	19	20388046	20508229	72	120184	1	Loss	NA18542	CN_795771	CN_165017
511	19	20388046	20495220	64	107175	1	Loss	NA18566	CN_795771	CN_795825
512	19	20388046	20508229	72	120184	1	Loss	NA18969	CN_795771	CN_165017
513	19	20388046	20508229	72	120184	1	Loss	NA18999	CN_795771	CN_165017
514	19	20395170	20513302	70	118133	1	Loss	NA18582	CN_164995	CN_795833
515	19	20400414	20513302	69	112889	1	Loss	NA18972	CN_795776	CN_795833
516	19	47986230	48234671	119	248442	1	Loss	NA18947	CN_774534	CN_776667
517	19	47986230	48234671	119	248442	1	Loss	NA18969	CN_774534	CN_776667
518	19	48012977	48339818	159	326842	3	Gain	NA18537	CN_168186	SNP_A-8634442
519	19	48248683	48295211	19	46529	1	Loss	NA18542	SNP_A-8612856	SNP_A-1889156
520	19	48248683	48482591	117	233909	1	Loss	NA18999	SNP_A-8612856	SNP_A-8676943
521	19	48394873	48448077	23	53205	1	Loss	NA18552	CN_776715	CN_776734
522	19	48394873	48448077	23	53205	0	Loss	NA18566	CN_776715	CN_776734
523	19	48394873	48448077	23	53205	3	Gain	NA18947	CN_776715	CN_776734
524	19	48394873	48448077	23	53205	0	Loss	NA18968	CN_776715	CN_776734
525	19	48394873	48448077	23	53205	0	Loss	NA18973	CN_776715	CN_776734
526	19	48394873	48448077	23	53205	0	Loss	NA18997	CN_776715	CN_776734
527	19	59960028	60015853	19	55826	3	Gain	NA18949	SNP_A-8388823	SNP_A-8572940
528	19	59989695	60031545	24	41851	1	Loss	NA18537	CN_170378	CN_768211
529	19	59989695	60025696	20	36002	1	Loss	NA18592	CN_170378	CN_768207
530	20	1509580	1541893	44	32314	1	Loss	NA18537	CN_891773	CN_894000
531	20	2155151	2313129	152	157979	3	Gain	NA18537	SNP_A-8556231	SNP_A-8314698
532	21	9758742	9965425	36	206684	3	Gain	NA18542	CN_220571	CN_893753
533	21	9758742	9952302	30	193561	3	Gain	NA18968	CN_220571	CN_893748
534	21	13374733	13463240	18	88508	1	Loss	NA18947	CN_890673	CN_890689
535	22	14432528	14492016	19	59489	3	Gain	NA18968	CN_893777	CN_893787
536	22	14661201	14805814	25	144614	1	Loss	NA18566	CN_895715	SNP_A-8597276
537	22	14739993	14824877	23	84885	1	Loss	NA18949	CN_895718	CN_895738
538	22	17052885	17190110	12	137226	1	Loss	NA18537	CN_897934	CN_897949
539	22	17638650	17669446	18	30797	1	Loss	NA18999	CN_900008	SNP_A-8587558
540	22	18777856	18879111	5	101256	1	Loss	NA18537	CN_900095	CN_900098
541	22	19872615	20058138	16	185524	1	Loss	NA18564	CN_900285	CN_900304
542	22	19925029	20058138	13	133110	1	Loss	NA18537	CN_900290	CN_900304
543	22	20803918	21038408	307	234491	1	Loss	NA18972	CN_904424	SNP_A-8630984
544	22	20880982	21038408	140	157427	1	Loss	NA18526	SNP_A-8702781	SNP_A-8630984
545	22	21028389	21497000	275	468612	1	Loss	NA18997	SNP_A-8322339	CN_908662
546	22	21048673	21552291	290	503619	0	Loss	NA18526	CN_906550	CN_908700
547	22	21048673	21454521	231	405849	0	Loss	NA18972	CN_906550	CN_908644
548	22	21341461	21552291	126	210831	3	Gain	NA18564	SNP_A-8624911	CN_908700
549	22	21347553	21415622	45	68070	3	Gain	NA18592	CN_873821	CN_908625
550	22	21370989	21552291	109	181303	3	Gain	NA18547	CN_873833	CN_908700
551	22	21376135	21481859	58	105725	1	Loss	NA18999	CN_873835	CN_908653
552	22	21413903	21552291	87	138389	3	Gain	NA18947	CN_908619	CN_908700
553	22	21469401	21507749	28	38349	1	Loss	NA18972	CN_908645	CN_908671
554	22	21485695	21552291	49	66597	1	Loss	NA18570	CN_908654	CN_908700
555	22	21496958	21551276	36	54319	1	Loss	NA18592	CN_908661	CN_908696
556	22	21511757	21552291	31	40535	0	Loss	NA18972	CN_908672	CN_908700
557	22	22674422	22726814	20	52393	0	Loss	NA18526	CN_915262	CN_915281
558	22	22680529	22726814	19	46286	4	Gain	NA18542	CN_915263	CN_915281
559	22	22680529	22726814	19	46286	0	Loss	NA18547	CN_915263	CN_915281
560	22	22680529	22726814	19	46286	0	Loss	NA18592	CN_915263	CN_915281
561	22	22680529	22726814	19	46286	0	Loss	NA18942	CN_915263	CN_915281
562	22	23993985	24248709	297	254725	3	Gain	NA18542	CN_921937	SNP_A-8690643
563	22	23993985	24236504	257	242520	3	Gain	NA18973	CN_921937	CN_926232
564	22	41214847	41280435	34	65589	1	Loss	NA18537	CN_913516	CN_913541
