# Supplementary material for: Evaluation of copy number variation detection for a SNP array platform
Source: BMC Bioinformatics. 2014 Feb 21;15:50. doi: 10.1186/1471-2105-15-50 (PMC4015297; doi:10.1186/1471-2105-15-50)
Supplement: Additional file 2 — Comparison of CNV calls of 4 software packages. [file 1471-2105-15-50-S2.xlsx]

## Sheet: Birdsuite
id	sample	copy number	Status	Chr	Start	End	per_probe_score	size (bp)	num_probes	lod_score	gtc	dChip	PennCNV-Affy
1	NA18526.CEL	3	Gain	1	51598	88465	1.29	36867	18	1.99	0	0	1	Annotation: "1" means overlap, "0" means non-overlap
3	NA18526.CEL	1	Loss	1	147303148	147456942	3.46	153794	78	42.05	1	1	1
7	NA18537.CEL	3	Gain	1	149603323	149637929	3.12	34606	37	18.28	0	1	1
12	NA18542.CEL	3	Gain	1	104023054	104069745	1.34	46691	24	3.05	0	1	1
19	NA18552.CEL	1	Loss	1	104023054	104069745	1.45	46691	24	3.87	0	0	1
20	NA18552.CEL	3	Gain	1	147509287	147541611	1.4	32324	28	4.09	0	0	0
37	NA18570.CEL	3	Gain	1	104026529	104069745	1.01	43216	18	0.08	0	0	0
39	NA18570.CEL	3	Gain	1	246666920	246707815	1.28	40895	19	2.04	0	0	0
41	NA18582.CEL	4	Gain	1	147695830	147845346	1.22	149516	9	0.78	0	0	0
44	NA18592.CEL	4	Gain	1	51598	88465	5.51	36867	18	13.34	1	0	0
45	NA18592.CEL	3	Gain	1	103979561	104069745	2.47	90184	25	9.82	0	1	1
46	NA18592.CEL	1	Loss	1	147303148	147496467	3.46	193319	111	59.84	1	1	1
49	NA18526.CEL	1	Loss	2	89660694	89690930	1.62	30236	19	3.98	0	0	0
52	NA18542.CEL	3	Gain	2	89225214	89270510	1.01	45296	19	0.08	0	0	0
54	NA18542.CEL	3	Gain	2	94691614	94871998	1.09	180384	59	2.21	0	0	0
55	NA18542.CEL	3	Gain	2	97201857	97314862	1.4	113005	32	4.68	0	0	0
56	NA18542.CEL	3	Gain	2	132489657	132529205	1.11	39548	12	0.54	0	0	0
59	NA18547.CEL	3	Gain	2	91145748	91202791	1.11	57043	35	1.59	0	0	0
60	NA18547.CEL	3	Gain	2	97217886	97314862	1.07	96976	26	0.76	0	0	0
65	NA18564.CEL	3	Gain	2	10547699	10592524	2.98	44825	46	21.81	0	1	1
69	NA18566.CEL	1	Loss	2	130505230	130539705	1.71	34475	11	2.56	0	0	0
73	NA18526.CEL	3	Gain	3	196901834	196932593	1.72	30759	23	5.42	0	1	0
74	NA18537.CEL	1	Loss	3	131258548	131288926	2.11	30378	52	16.86	0	0	0
75	NA18547.CEL	3	Gain	3	199332499	199380515	0.81	48016	16	-1.46	0	0	0
76	NA18564.CEL	3	Gain	3	109829241	109865824	1.01	36583	10	0.04	0	0	0
77	NA18570.CEL	1	Loss	3	131246388	131288926	3.04	42538	55	26.56	0	0	0
78	NA18592.CEL	3	Gain	3	1454813	1558869	17.17	104056	99	122.24	1	1	1
79	NA18592.CEL	3	Gain	3	2249067	2469019	24.22	219952	190	262.99	1	1	1
81	NA18526.CEL	1	Loss	4	87704458	87832236	11.75	127778	51	54.57	1	1	1
84	NA18542.CEL	3	Gain	4	6700	61566	1.55	54866	64	12.18	0	1	0
87	NA18542.CEL	3	Gain	4	132808371	132845966	1.37	37595	29	3.96	0	0	0
89	NA18542.CEL	3	Gain	4	191127422	191261904	1.13	134482	28	1.49	0	0	0
90	NA18547.CEL	3	Gain	4	6700	55978	1.06	49278	57	1.44	0	0	0
101	NA18570.CEL	3	Gain	4	191154279	191261904	0.78	107625	16	-1.73	0	1	1
103	NA18592.CEL	0	Loss	4	69043083	69079061	6.46	35978	15	12.15	0	0	0
107	NA18526.CEL	1	Loss	5	177131055	177165211	2.33	34156	4	1.47	0	0	0
109	NA18537.CEL	3	Gain	5	175326218	175402930	1.02	76712	16	0.14	0	0	0
112	NA18542.CEL	0	Loss	5	177130561	177165211	2.61	34650	5	2.08	0	0	0
114	NA18542.CEL	3	Gain	5	180647077	180722926	0.36	75849	4	-1.77	0	0	0
116	NA18547.CEL	1	Loss	5	135329916	135362746	17.83	32830	34	42.54	0	0	1
117	NA18547.CEL	1	Loss	5	177130561	177165211	2.93	34650	5	2.33	0	0	0
120	NA18552.CEL	1	Loss	5	177130561	177165211	4.19	34650	5	3.11	0	0	0
123	NA18566.CEL	1	Loss	5	40911059	41040153	9.62	129094	107	105.2	1	1	1
124	NA18566.CEL	1	Loss	5	177083710	177161185	1.53	77475	8	1.48	0	0	0
126	NA18570.CEL	1	Loss	5	177130561	177165211	2.58	34650	5	2.06	0	0	0
128	NA18582.CEL	3	Gain	5	95328385	95477250	4.95	148865	76	52.79	0	1	1
129	NA18582.CEL	1	Loss	5	177090005	177131055	1.83	41050	5	1.31	0	0	0
133	NA18542.CEL	3	Gain	6	118323825	118355835	1.02	32010	21	0.18	0	0	0
134	NA18542.CEL	4	Gain	6	170824252	170892930	0.44	68678	4	-1.43	0	0	0
136	NA18552.CEL	4	Gain	6	247306	326149	5.77	78843	78	59.37	0	0	0
139	NA18552.CEL	3	Gain	6	104648912	104688009	1.17	39097	18	1.23	0	0	0
141	NA18566.CEL	1	Loss	6	29952013	29982787	1.49	30774	16	2.77	0	0	0
143	NA18570.CEL	3	Gain	6	66292694	66330316	1.29	37622	25	2.76	0	0	0
148	NA18526.CEL	3	Gain	7	108382804	108424837	7.15	42033	36	30.76	0	1	1
149	NA18542.CEL	3	Gain	7	61403879	61451527	1.19	47648	19	1.44	0	0	0
150	NA18542.CEL	3	Gain	7	143075149	143108734	1.04	33585	20	0.34	0	0	0
151	NA18547.CEL	3	Gain	7	43985990	44067300	1.07	81310	21	0.62	0	0	0
152	NA18547.CEL	4	Gain	7	57069302	57133614	1.19	64312	9	0.68	0	0	0
153	NA18547.CEL	3	Gain	7	73835664	73924758	1.04	89094	6	0.1	0	0	0
154	NA18547.CEL	3	Gain	7	143075149	143135722	1.18	60573	29	2.08	0	1	1
156	NA18552.CEL	4	Gain	7	9771092	9874252	16.9	103160	97	119.11	1	1	1
158	NA18552.CEL	1	Loss	7	62326783	62358421	3.48	31638	11	5.96	0	1	1
159	NA18564.CEL	3	Gain	7	101360402	101391366	1.03	30964	13	0.17	0	0	0
162	NA18570.CEL	3	Gain	7	142933203	142963649	1.72	30446	16	3.77	0	0	0
163	NA18570.CEL	3	Gain	7	143079312	143163931	2.4	84619	39	14.83	0	0	0
165	NA18592.CEL	3	Gain	7	40041598	40165921	10.64	124323	64	65.72	1	1	1
167	NA18537.CEL	3	Gain	8	6094835	6148975	5.01	54140	86	60.19	0	1	1
168	NA18537.CEL	3	Gain	8	7241701	7781474	1.99	539773	111	33.17	0	0	0
169	NA18537.CEL	3	Gain	8	7973265	8015597	1.13	42332	21	1.11	0	1	0
171	NA18542.CEL	4	Gain	8	11972069	12072406	2.79	100337	11	4.9	0	1	1
172	NA18542.CEL	3	Gain	8	12286184	12551442	1.85	265258	97	25.92	0	1	1
174	NA18542.CEL	3	Gain	8	47842302	47878877	1.03	36575	26	0.33	0	0	0
176	NA18547.CEL	4	Gain	8	43943205	46966699	1.26	3023494	2	0.2	0	0	0
178	NA18552.CEL	1	Loss	8	12305298	12356009	1.81	50711	20	5.15	1	1	1
180	NA18552.CEL	3	Gain	8	88113597	88160315	1.01	46718	19	0.08	0	0	0
181	NA18552.CEL	3	Gain	8	113380803	113427536	1	46733	26	0	0	0	0
182	NA18564.CEL	1	Loss	8	12025135	12072406	1.17	47271	8	0.55	0	0	0
183	NA18566.CEL	3	Gain	8	7202021	7678742	1.43	476721	125	19.42	0	1	1
184	NA18566.CEL	4	Gain	8	7733671	7808972	1.35	75301	17	2.22	0	0	0
187	NA18570.CEL	3	Gain	8	12305298	12407019	1.17	101721	38	2.59	0	0	0
189	NA18570.CEL	3	Gain	8	40330036	40406479	1.06	76443	65	1.64	0	0	0
190	NA18570.CEL	3	Gain	8	50594566	50702674	2.95	108108	64	30.07	0	1	1
191	NA18582.CEL	3	Gain	8	7225313	7359655	2.91	134342	45	20.88	0	0	0
192	NA18582.CEL	3	Gain	8	7379342	7678929	2.16	299587	50	16.72	0	0	0
193	NA18582.CEL	3	Gain	8	116983031	117173050	5.14	190019	106	75.36	1	1	1
194	NA18526.CEL	3	Gain	9	68795766	68985820	1.24	190054	29	2.71	0	0	0
196	NA18537.CEL	4	Gain	9	44195483	44325975	1.93	130492	10	2.86	0	0	0
197	NA18537.CEL	3	Gain	9	68171672	68227664	1.85	55992	11	2.94	0	1	0
198	NA18542.CEL	3	Gain	9	40498680	40685900	1.2	187220	21	1.66	0	1	0
199	NA18542.CEL	3	Gain	9	44076786	44213237	1.06	136451	42	1.06	0	1	0
200	NA18542.CEL	3	Gain	9	45068790	46237427	1.3	1168637	59	6.72	0	0	0
201	NA18542.CEL	3	Gain	9	66501564	66988531	1.25	486967	12	1.16	0	0	0
202	NA18542.CEL	3	Gain	9	68055004	69156027	1.4	1101023	129	18.85	0	1	1
203	NA18547.CEL	4	Gain	9	44181813	44213237	1.69	31424	14	3.19	0	0	0
204	NA18547.CEL	3	Gain	9	45361386	46290679	1.06	929293	57	1.44	0	0	0
205	NA18547.CEL	3	Gain	9	68795766	68857687	1.35	61921	17	2.22	0	0	0
206	NA18552.CEL	1	Loss	9	43377355	43461933	1.28	84578	8	0.86	0	0	0
208	NA18552.CEL	1	Loss	9	44667855	44780914	1.31	113059	35	4.1	0	0	0
209	NA18566.CEL	1	Loss	9	43377355	43461933	1.23	84578	8	0.72	0	0	0
211	NA18570.CEL	3	Gain	9	38866225	38951991	1.02	85766	10	0.09	0	0	0
212	NA18570.CEL	4	Gain	9	40572694	40648729	1.47	76035	10	1.67	1	1	0
213	NA18570.CEL	1	Loss	9	43377355	43523459	2.37	146104	14	5.25	0	0	0
215	NA18570.CEL	4	Gain	9	66405631	66446318	2.89	40687	7	3.23	0	1	0
216	NA18570.CEL	4	Gain	9	68143441	68227664	3.28	84223	15	7.74	0	1	1
218	NA18582.CEL	1	Loss	9	44698480	44795733	2.34	97253	25	9.23	0	1	1
219	NA18582.CEL	3	Gain	9	68126437	68227664	1.75	101227	21	5.1	0	0	0
220	NA18592.CEL	1	Loss	9	43523459	43720905	2.53	197446	27	10.88	0	0	1
221	NA18526.CEL	3	Gain	10	15028556	15106494	6.86	77938	36	30.11	0	1	1
222	NA18526.CEL	3	Gain	10	81513189	81593474	1.79	80285	28	7.08	0	1	0
223	NA18526.CEL	1	Loss	10	89059776	89098396	2.16	38620	11	3.68	0	0	1
224	NA18537.CEL	3	Gain	10	46374497	46839717	1.39	465220	179	25.6	0	0	0
225	NA18542.CEL	3	Gain	10	38773513	38960812	1.36	187299	13	1.74	0	0	0
226	NA18542.CEL	3	Gain	10	41959561	42080922	1.98	121361	19	5.64	0	0	0
228	NA18547.CEL	3	Gain	10	42067711	42103500	1.34	35789	8	1.02	0	0	0
230	NA18564.CEL	3	Gain	10	117287138	117327962	1.04	40824	25	0.43	0	0	0
231	NA18570.CEL	1	Loss	10	135299347	135356694	0.66	57347	5	-0.9	0	0	0
233	NA18526.CEL	1	Loss	11	4206589	4284748	2.61	78159	27	11.25	0	0	1
235	NA18537.CEL	1	Loss	11	4212705	4284748	3.24	72043	26	13.27	0	1	1
236	NA18537.CEL	3	Gain	11	5842287	5909305	6.45	67018	46	37.24	0	1	1
239	NA18542.CEL	1	Loss	11	4206589	4276290	1.16	69701	26	1.68	0	0	1
240	NA18547.CEL	3	Gain	11	4206589	4293105	1.56	86516	30	5.79	0	1	1
243	NA18552.CEL	1	Loss	11	4252332	4284748	1.51	32416	13	2.33	0	0	1
251	NA18570.CEL	1	Loss	11	54722184	54793048	2.27	70864	15	5.34	0	0	0
253	NA18570.CEL	4	Gain	11	89127597	89169255	1.1	41658	5	0.21	0	0	0
254	NA18582.CEL	1	Loss	11	54722184	54793048	2.35	70864	15	5.57	0	0	0
263	NA18537.CEL	3	Gain	12	130388049	130575455	10.37	187406	201	204.17	1	1	1
264	NA18537.CEL	3	Gain	12	130680839	130815456	4.68	134617	109	73.06	1	1	1
275	NA18542.CEL	4	Gain	13	17962898	18000179	1.72	37281	5	1.18	0	0	0
276	NA18542.CEL	1	Loss	13	88600215	88637416	3.77	37201	21	12.1	0	1	1
277	NA18566.CEL	4	Gain	13	88280272	88381086	11.8	100814	51	54.67	1	1	1
278	NA18566.CEL	4	Gain	13	88396463	88556583	1.18	160120	94	6.76	1	1	1
279	NA18566.CEL	3	Gain	13	88560208	88602598	1.03	42390	50	0.64	1	1	1
280	NA18570.CEL	3	Gain	13	65134668	65252032	5.81	117364	72	55.02	1	1	1
281	NA18592.CEL	1	Loss	13	66128692	66209083	24.84	80391	82	114.4	0	1	1
282	NA18526.CEL	3	Gain	14	18730853	18922833	1.23	191980	20	1.8	0	0	0
283	NA18526.CEL	3	Gain	14	105169391	105238532	1.11	69141	12	0.54	0	0	0
284	NA18526.CEL	1	Loss	14	105497323	105531947	1.43	34624	21	3.26	0	0	1
285	NA18526.CEL	4	Gain	14	105609107	105750125	1.21	141018	67	5.55	0	0	0
287	NA18537.CEL	1	Loss	14	19270023	19493212	8.26	223189	116	106.37	0	1	0
288	NA18537.CEL	3	Gain	14	23514669	23554299	1.12	39630	26	1.28	0	1	0
290	NA18542.CEL	3	Gain	14	18072124	18261718	1.22	189594	19	1.64	0	0	0
291	NA18542.CEL	1	Loss	14	106160517	106213835	1.2	53318	41	3.25	0	0	0
292	NA18547.CEL	1	Loss	14	19270023	19492423	5.74	222400	115	87.27	0	0	0
293	NA18552.CEL	1	Loss	14	19227683	19493212	5.85	265529	117	89.76	0	0	0
294	NA18552.CEL	3	Gain	14	23496446	23554299	1.29	57853	31	3.43	0	0	0
301	NA18566.CEL	1	Loss	14	19291691	19362325	1.06	70634	30	0.76	0	0	0
308	NA18592.CEL	3	Gain	14	105289630	105374494	1.11	84864	52	2.36	0	1	1
310	NA18526.CEL	1	Loss	15	19813174	19940882	1.24	127708	53	4.95	1	1	1
311	NA18526.CEL	1	Loss	15	19998344	20089383	1.86	91039	39	10.51	1	1	1
313	NA18537.CEL	1	Loss	15	19813174	19943111	2.19	129937	54	18.38	1	1	1
314	NA18537.CEL	1	Loss	15	19998344	20089383	1.7	91039	39	8.99	1	1	1
315	NA18542.CEL	3	Gain	15	18317607	18415652	1.14	98045	27	1.54	0	0	0
316	NA18542.CEL	4	Gain	15	20799874	20834252	1.7	34378	6	1.38	0	0	0
317	NA18542.CEL	1	Loss	15	28235887	28280653	1.01	44766	5	0.02	0	0	1
320	NA18552.CEL	3	Gain	15	20817792	20852214	1.29	34422	7	0.77	0	0	0
323	NA18566.CEL	1	Loss	15	19066371	19399146	1.04	332775	132	2.25	0	0	0
324	NA18566.CEL	1	Loss	15	19852286	19971386	2.04	119100	55	17.03	1	1	1
325	NA18566.CEL	1	Loss	15	20056074	20089383	1.25	33309	16	1.55	1	1	1
335	NA18592.CEL	1	Loss	15	19852286	20089383	1.65	237097	110	23.92	0	0	0
340	NA18526.CEL	1	Loss	16	32187735	32303120	1.78	115385	15	3.76	0	0	0
341	NA18526.CEL	1	Loss	16	32340554	32550875	2.97	210321	57	26.95	0	0	0
342	NA18537.CEL	4	Gain	16	21441805	21494225	3.83	52420	19	11.08	0	0	0
348	NA18542.CEL	3	Gain	16	29329208	29425212	1.38	96004	8	1.12	0	0	0
349	NA18542.CEL	4	Gain	16	33004923	33355070	3.85	350147	28	16.39	0	0	0
350	NA18542.CEL	3	Gain	16	33383500	33440011	1.66	56511	21	4.62	0	0	0
351	NA18542.CEL	4	Gain	16	33456316	33520406	4.72	64090	29	19.54	0	0	0
354	NA18547.CEL	3	Gain	16	21297471	21453782	3.11	156311	14	6.9	0	0	0
356	NA18547.CEL	4	Gain	16	33268639	33539331	1.35	270692	88	11.47	0	0	0
357	NA18547.CEL	3	Gain	16	33550900	33683586	1.39	132686	20	2.86	0	0	0
361	NA18552.CEL	1	Loss	16	32054387	32088477	1.98	34090	9	2.67	0	0	0
362	NA18552.CEL	1	Loss	16	32246606	32496123	1.74	249517	48	11.55	0	0	1
364	NA18564.CEL	3	Gain	16	33208395	33388661	1.61	180266	34	7.03	0	0	0
365	NA18564.CEL	3	Gain	16	33450341	33539331	2.63	88990	38	15.96	0	0	0
366	NA18566.CEL	3	Gain	16	21422575	21498841	2.43	76266	25	9.64	0	0	0
369	NA18566.CEL	1	Loss	16	32461678	32563024	3.33	101346	45	23.51	0	1	0
370	NA18566.CEL	1	Loss	16	32756399	32787285	1.57	30886	13	2.55	0	1	1
374	NA18570.CEL	1	Loss	16	16535563	16623582	3.41	88019	26	13.85	0	0	1
375	NA18570.CEL	1	Loss	16	18534802	18611693	1.9	76891	11	3.07	0	1	1
378	NA18570.CEL	3	Gain	16	33149454	33499606	1.9	350152	73	20.35	0	0	0
379	NA18582.CEL	3	Gain	16	21422575	21498841	4.58	76266	25	16.52	0	0	0
381	NA18582.CEL	1	Loss	16	32274359	32320734	1.67	46375	10	2.23	0	0	0
382	NA18582.CEL	3	Gain	16	33208395	33539331	2.56	330936	92	37.56	0	0	0
383	NA18582.CEL	3	Gain	16	72954559	73014102	2.95	59543	9	4.23	0	0	0
384	NA18592.CEL	1	Loss	16	14796096	14897364	3.35	101268	18	9.45	1	1	1
386	NA18592.CEL	3	Gain	16	18135619	18678347	1.7	542728	50	11.52	0	1	1
387	NA18592.CEL	4	Gain	16	21422575	21494225	10.76	71650	23	23.73	0	0	0
390	NA18592.CEL	3	Gain	16	72941759	73014102	1.27	72343	10	1.04	0	0	0
392	NA18526.CEL	0	Loss	17	18299671	18394162	8.11	94491	26	23.63	0	0	1
393	NA18526.CEL	4	Gain	17	18876248	19034153	4.04	157905	14	8.49	0	0	0
394	NA18526.CEL	1	Loss	17	41785076	41913223	6.46	128147	17	13.77	0	0	0
395	NA18526.CEL	1	Loss	17	41995958	42107479	5.56	111521	25	18.63	0	0	0
396	NA18542.CEL	3	Gain	17	22294538	22326437	1.29	31899	13	1.44	0	0	0
397	NA18547.CEL	3	Gain	17	22294538	22326437	1	31899	13	0	0	0	0
399	NA18547.CEL	1	Loss	17	41784437	41913223	2.29	128786	18	6.48	0	0	0
400	NA18547.CEL	1	Loss	17	41987366	42107479	3.44	120113	26	13.95	0	0	0
401	NA18552.CEL	1	Loss	17	41875491	41913223	1.07	37732	10	0.29	0	0	0
402	NA18564.CEL	3	Gain	17	36899692	37026940	3.82	127248	72	41.91	1	1	1
403	NA18564.CEL	3	Gain	17	54319214	54364777	1.11	45563	17	0.77	0	0	0
406	NA18582.CEL	1	Loss	17	41797224	41987366	7.72	190142	18	15.98	0	0	0
407	NA18582.CEL	1	Loss	17	42015522	42107479	6.88	91957	19	15.91	0	0	0
408	NA18592.CEL	3	Gain	17	18296117	18353283	1.71	57166	19	4.43	0	0	1
413	NA18537.CEL	1	Loss	19	59975655	60022466	7.21	46811	21	18.02	0	1	1
415	NA18542.CEL	1	Loss	19	48240854	48288811	3.18	47957	20	10.05	0	1	1
417	NA18542.CEL	3	Gain	19	59989695	60040503	2.33	50808	31	11.39	0	1	0
418	NA18547.CEL	3	Gain	19	48104372	48139858	1.13	35486	19	1.01	0	0	0
428	NA18592.CEL	1	Loss	19	59989695	60025696	6.16	36001	21	16.58	0	1	1
431	NA18537.CEL	3	Gain	20	2155151	2313129	7.22	157978	138	118.48	1	1	1
440	NA18542.CEL	1	Loss	21	13374733	13463240	2.86	88507	18	8.21	0	0	0
441	NA18526.CEL	3	Gain	22	14602695	14783333	1.12	180638	36	1.77	0	0	0
442	NA18526.CEL	1	Loss	22	20880982	20938727	5.07	57745	95	66.98	0	0	0
452	NA18547.CEL	4	Gain	22	19872615	20038108	1.28	165493	10	1.07	0	0	0
456	NA18564.CEL	3	Gain	22	21273474	21334922	1.04	61448	34	0.58	1	1	0
457	NA18564.CEL	3	Gain	22	21413903	21553233	1.3	139330	87	9.91	1	1	1
460	NA18566.CEL	1	Loss	22	14628691	14766665	1.41	137974	13	1.94	0	1	1
464	NA18582.CEL	3	Gain	22	21361351	21553233	1.34	191882	117	14.87	0	1	0
467	NA18592.CEL	3	Gain	22	14585766	14628706	1.3	42940	21	2.39	0	0	0
473	NA18942.CEL	3	Gain	1	104023054	104069745	2.58	46691	24	9.88	0	1	1
477	NA18947.CEL	1	Loss	1	12768450	12805146	1.98	36696	27	8.01	0	0	1
479	NA18947.CEL	3	Gain	1	104023054	104069745	2.07	46691	24	7.58	0	1	1
482	NA18949.CEL	3	Gain	1	13247932	13344532	1.16	96600	23	1.48	0	0	0
485	NA18949.CEL	1	Loss	1	147306690	147469422	2.41	162732	81	30.94	1	1	1
493	NA18968.CEL	1	Loss	1	147303148	147526040	4.43	222892	136	87.91	1	1	1
496	NA18969.CEL	1	Loss	1	103979561	104069745	1.37	90184	25	3.42	0	0	0
498	NA18969.CEL	3	Gain	1	194215578	194255974	1.76	40396	27	6.63	1	1	1
508	NA18997.CEL	1	Loss	1	146793112	147546464	3.92	753352	196	116.28	1	1	1
512	NA18942.CEL	1	Loss	2	87666842	87741703	2.46	74861	15	5.86	0	1	1
515	NA18942.CEL	3	Gain	2	97229064	97262378	1.63	33314	18	3.82	0	0	0
516	NA18942.CEL	4	Gain	2	110061321	110099118	2.64	37797	4	1.69	0	0	0
517	NA18942.CEL	3	Gain	2	111785248	111904989	4.16	119741	34	21.05	0	1	0
518	NA18942.CEL	3	Gain	2	241078524	241158385	7.38	79861	81	70.31	0	1	1
520	NA18949.CEL	3	Gain	2	86974006	87026238	1.04	52232	10	0.17	0	0	0
523	NA18949.CEL	3	Gain	2	97144586	97232867	1.15	88281	39	2.37	0	0	0
526	NA18972.CEL	1	Loss	2	50642814	50685238	20.5	42424	39	51.16	0	1	1
528	NA18972.CEL	3	Gain	2	97229064	97314862	1.23	85798	24	2.16	0	0	0
529	NA18972.CEL	3	Gain	2	242700038	242738129	0.95	38091	6	-0.13	0	0	0
537	NA18949.CEL	3	Gain	3	126885322	127002843	1.14	117521	37	2.11	0	0	0
538	NA18949.CEL	1	Loss	3	131246388	131291501	3.38	45113	60	31.74	0	1	1
539	NA18949.CEL	3	Gain	3	131293903	131359673	1.07	65770	23	0.68	0	0	0
541	NA18949.CEL	1	Loss	3	196868323	196932593	1.67	64270	29	6.46	0	1	1
542	NA18949.CEL	3	Gain	3	199322610	199380515	1.21	57905	24	1.99	0	0	0
545	NA18968.CEL	1	Loss	3	164339809	164428916	31.7	89107	81	121.59	0	1	1
546	NA18969.CEL	3	Gain	3	61555633	61602106	2.52	46473	61	24.49	0	1	1
548	NA18972.CEL	1	Loss	3	131258548	131288926	1.4	30378	52	7.6	0	0	0
557	NA18949.CEL	3	Gain	4	4161131	4236511	1.01	75380	29	0.13	0	0	0
558	NA18949.CEL	3	Gain	4	48808852	49285413	1.11	476561	33	1.5	0	0	0
561	NA18951.CEL	1	Loss	4	69043083	69171930	8.67	128847	69	64.72	0	0	0
562	NA18951.CEL	3	Gain	4	191188957	191261904	0.77	72947	9	-1.02	0	0	0
566	NA18969.CEL	3	Gain	4	3579188	3679425	2.13	100237	67	22	1	1	1
567	NA18969.CEL	1	Loss	4	68937665	68970737	2.16	33072	10	3.34	0	0	0
576	NA18997.CEL	3	Gain	4	178455936	178538576	3.28	82640	93	47.98	0	1	1
580	NA18942.CEL	3	Gain	5	70290651	70343300	1.02	52649	13	0.11	0	0	0
581	NA18949.CEL	1	Loss	5	46306765	46349398	2.36	42633	14	5.22	0	0	0
582	NA18949.CEL	1	Loss	5	177100569	177165211	1.77	64642	6	1.49	0	0	0
584	NA18951.CEL	0	Loss	5	177130561	177165211	12.33	34650	5	5.45	0	0	0
586	NA18968.CEL	3	Gain	5	97286522	97321903	3.74	35381	21	12.03	0	1	1
587	NA18969.CEL	1	Loss	5	751371	786612	1.46	35241	17	2.79	0	1	1
588	NA18969.CEL	1	Loss	5	177090005	177192936	2.91	102931	11	5.1	0	0	0
592	NA18973.CEL	1	Loss	5	177130561	177165211	10.67	34650	5	5.14	0	0	0
593	NA18997.CEL	1	Loss	5	177130561	177165211	4.54	34650	5	3.29	0	0	0
598	NA18942.CEL	4	Gain	6	170824252	170892930	0.47	68678	4	-1.31	0	0	0
603	NA18947.CEL	3	Gain	6	46311003	46343226	1.02	32223	20	0.17	0	0	0
608	NA18951.CEL	3	Gain	6	34643267	34693187	7.25	49920	25	21.51	0	1	1
613	NA18969.CEL	1	Loss	6	114889093	114919690	9.29	30597	18	17.42	0	1	1
616	NA18972.CEL	3	Gain	6	158600321	158664006	1.22	63685	58	5.01	0	0	0
622	NA18942.CEL	3	Gain	7	142928530	143039363	1.33	110833	35	4.33	0	0	0
623	NA18942.CEL	3	Gain	7	143075149	143163931	1.75	88782	41	9.96	0	0	0
624	NA18942.CEL	3	Gain	7	149183479	149444635	5.55	261156	131	97.5	1	1	1
627	NA18947.CEL	1	Loss	7	62326783	62371196	9.43	44413	12	11.69	0	1	1
628	NA18949.CEL	3	Gain	7	45766688	45798591	1.01	31903	12	0.05	0	0	0
629	NA18949.CEL	3	Gain	7	61398138	61451527	1.16	53389	21	1.35	0	0	0
630	NA18949.CEL	3	Gain	7	64578262	64691560	1.13	113298	26	1.38	0	0	0
635	NA18968.CEL	3	Gain	7	153146207	153299551	10.92	153344	146	151.58	1	1	1
637	NA18969.CEL	1	Loss	7	143126668	143178205	1.22	51537	27	2.33	0	0	0
638	NA18969.CEL	3	Gain	7	155458309	155492942	1.08	34633	14	0.47	0	0	0
639	NA18972.CEL	3	Gain	7	64956772	64994398	1.04	37626	13	0.22	0	0	0
640	NA18973.CEL	1	Loss	7	43985990	44038386	1.01	52396	6	0.03	0	0	0
641	NA18973.CEL	3	Gain	7	143061509	143123302	1.07	61793	25	0.73	0	0	0
642	NA18997.CEL	3	Gain	7	90019936	90058767	4.26	38831	23	14.48	0	1	1
643	NA18942.CEL	1	Loss	8	7327245	7359655	1.6	32410	5	1.02	0	0	0
646	NA18947.CEL	3	Gain	8	7241701	7327601	2.62	85900	40	16.73	0	0	0
647	NA18947.CEL	3	Gain	8	7665275	7825372	2.51	160097	66	26.38	0	0	0
648	NA18949.CEL	3	Gain	8	7254775	7319179	2.18	64404	30	10.15	0	0	0
649	NA18949.CEL	3	Gain	8	7820572	7881995	1.51	61423	29	5.19	0	0	0
650	NA18949.CEL	4	Gain	8	11914604	12072406	2.59	157802	19	7.85	0	0	0
651	NA18949.CEL	3	Gain	8	12286886	12325492	1.19	38606	31	2.34	0	0	0
652	NA18949.CEL	3	Gain	8	12387832	12522562	1.06	134730	45	1.14	0	0	0
653	NA18951.CEL	3	Gain	8	7181231	7270388	1.87	89157	40	10.87	0	1	1
654	NA18951.CEL	4	Gain	8	7278551	7322483	3.88	43932	20	11.78	0	0	0
655	NA18951.CEL	3	Gain	8	7767472	7836800	2.49	69328	43	17.04	0	0	0
656	NA18968.CEL	4	Gain	8	7237790	7327601	1.34	89811	41	5.21	0	0	1
657	NA18968.CEL	3	Gain	8	7675571	7836800	1.22	161229	55	4.75	0	0	0
658	NA18968.CEL	4	Gain	8	11986960	12038532	7.14	51572	7	5.98	0	0	0
660	NA18969.CEL	4	Gain	8	7379669	7683737	3.75	304068	53	30.42	0	0	0
662	NA18969.CEL	3	Gain	8	11986960	12207151	1.58	220191	11	2.19	0	0	0
664	NA18972.CEL	1	Loss	8	7358888	7443434	1.63	84546	40	8.49	1	1	1
665	NA18972.CEL	1	Loss	8	12025135	12072406	2.51	47271	8	3.2	0	0	0
666	NA18972.CEL	3	Gain	8	66917717	66978093	1.05	60376	28	0.59	0	0	0
667	NA18973.CEL	3	Gain	8	7241701	7302153	1.78	60452	29	7.26	0	0	0
668	NA18973.CEL	4	Gain	8	7733671	7781474	1.04	47803	6	0.1	0	0	0
670	NA18997.CEL	3	Gain	8	7390330	7768103	1.94	377773	40	11.51	0	0	0
671	NA18997.CEL	1	Loss	8	20028962	20070215	3.98	41253	62	37.19	0	1	1
673	NA18997.CEL	3	Gain	8	53906754	54024520	7.66	117766	80	70.74	1	1	1
674	NA18999.CEL	4	Gain	8	7237790	7318712	3.52	80922	34	18.58	0	0	0
675	NA18999.CEL	3	Gain	8	7378899	7847316	1.52	468417	105	19.09	0	0	0
677	NA18942.CEL	4	Gain	9	45338610	45424865	2.96	86255	9	4.24	0	0	0
678	NA18942.CEL	4	Gain	9	46026076	46100378	1.42	74302	4	0.61	0	0	0
679	NA18949.CEL	4	Gain	9	38866225	38932045	1.23	65820	8	0.72	0	0	0
680	NA18949.CEL	4	Gain	9	40498680	40726296	1.79	227616	22	5.56	0	1	0
681	NA18949.CEL	4	Gain	9	42873886	43024297	1.15	150411	5	0.3	0	1	0
682	NA18949.CEL	3	Gain	9	44933294	47006996	1.09	2073702	93	3.48	0	0	0
683	NA18949.CEL	3	Gain	9	66446318	66921585	1.18	475267	16	1.15	0	0	0
684	NA18949.CEL	3	Gain	9	68073667	69220052	1.43	1146385	141	21.9	0	1	0
685	NA18951.CEL	1	Loss	9	6759429	6792380	7.84	32951	27	24.15	0	0	0
686	NA18968.CEL	1	Loss	9	44667855	44795733	3.34	127878	36	18.85	0	0	0
687	NA18968.CEL	3	Gain	9	67216185	67427658	1.05	211473	6	0.13	0	0	0
688	NA18968.CEL	3	Gain	9	68143441	68204991	2.18	61550	10	3.38	0	1	0
690	NA18972.CEL	4	Gain	9	44181813	44213237	1.72	31424	14	3.3	0	0	0
691	NA18972.CEL	3	Gain	9	66405631	66471326	2.07	65695	9	2.84	0	0	0
692	NA18972.CEL	3	Gain	9	68171672	68227664	2	55992	11	3.31	0	1	0
693	NA18973.CEL	4	Gain	9	44183430	44344908	1.13	161478	17	0.9	0	0	0
696	NA18999.CEL	1	Loss	9	43666998	43735571	1.67	68573	11	2.45	0	0	1
697	NA18999.CEL	1	Loss	9	44933294	44994996	1.02	61702	9	0.08	0	0	0
698	NA18949.CEL	3	Gain	10	39080727	39116227	1.11	35500	15	0.68	0	0	0
699	NA18949.CEL	4	Gain	10	41934442	42080922	1.79	146480	26	6.57	0	0	0
700	NA18951.CEL	3	Gain	10	47011195	47174643	6.93	163448	185	155.54	0	0	1
701	NA18951.CEL	3	Gain	10	48503408	48665901	1.63	162493	11	2.33	0	0	0
703	NA18951.CEL	1	Loss	10	135309154	135356694	0.29	47540	3	-1.61	0	0	0
706	NA18973.CEL	1	Loss	10	67994124	68078648	10.83	84524	72	74.49	0	1	1
707	NA18942.CEL	1	Loss	11	4206589	4276290	3.81	69701	26	15.1	0	1	1
709	NA18942.CEL	3	Gain	11	65757396	65794685	1.02	37289	10	0.09	0	0	0
712	NA18947.CEL	1	Loss	11	89153876	89220000	1.24	66124	11	1.03	0	0	0
713	NA18949.CEL	0	Loss	11	54458221	54514867	1.32	56646	5	0.6	0	0	0
716	NA18949.CEL	3	Gain	11	71041659	71129248	1.23	87589	34	3.06	0	0	0
718	NA18968.CEL	3	Gain	11	4212705	4293105	2.5	80400	29	11.54	0	1	1
721	NA18972.CEL	0	Loss	11	54458221	54514867	1.5	56646	5	0.88	0	0	0
722	NA18972.CEL	3	Gain	11	118261984	118293291	1.08	31307	16	0.53	0	0	0
723	NA18973.CEL	0	Loss	11	54458221	54514867	1	56646	5	0	0	0	0
724	NA18997.CEL	1	Loss	11	4212705	4309557	2.99	96852	31	14.75	0	1	1
730	NA18949.CEL	3	Gain	12	8226164	8362182	1.18	136018	42	3.02	0	0	0
736	NA18972.CEL	4	Gain	12	11403759	11434653	7.44	30894	28	24.4	0	1	1
738	NA18997.CEL	1	Loss	12	117719974	117772543	9.93	52569	64	63.8	0	1	1
739	NA18999.CEL	3	Gain	12	88634465	88671693	1.24	37228	13	1.21	0	0	0
740	NA18947.CEL	3	Gain	13	17962898	18033703	1.2	70805	8	0.63	0	1	0
741	NA18973.CEL	1	Loss	13	62216545	62527158	10.31	310613	178	180.36	1	1	1
742	NA18942.CEL	4	Gain	14	19107146	19227683	2.16	120537	8	2.68	0	0	0
743	NA18947.CEL	1	Loss	14	19270023	19493212	17.04	223189	116	142.85	0	0	1
744	NA18949.CEL	4	Gain	14	18148706	18241044	2	92338	14	4.21	0	0	0
745	NA18949.CEL	1	Loss	14	19329599	19437248	1.17	107649	56	3.82	0	0	0
748	NA18951.CEL	1	Loss	14	19270023	19493212	13.07	223189	116	129.49	0	1	1
750	NA18951.CEL	3	Gain	14	105558085	105598011	1.05	39926	18	0.38	0	1	0
751	NA18951.CEL	3	Gain	14	105710520	105968436	1.06	257916	114	2.88	1	1	1
752	NA18951.CEL	3	Gain	14	105989093	106020118	1.01	31025	17	0.07	1	1	0
753	NA18968.CEL	1	Loss	14	18230024	18343625	1.99	113601	6	1.79	0	0	0
754	NA18968.CEL	4	Gain	14	18611714	18730853	1.93	119139	9	2.57	0	0	0
756	NA18968.CEL	3	Gain	14	105550720	105598011	1.07	47291	22	0.65	0	1	1
757	NA18968.CEL	3	Gain	14	105638145	105781032	1.21	142887	63	5.22	0	1	1
758	NA18969.CEL	1	Loss	14	19293843	19490079	1.67	196236	99	22.05	0	0	0
759	NA18972.CEL	1	Loss	14	19270023	19493212	8.85	223189	116	109.85	0	0	0
761	NA18973.CEL	1	Loss	14	19405587	19492423	1.76	86836	55	13.5	0	0	0
762	NA18973.CEL	1	Loss	14	105317347	105385779	1.33	68432	50	6.19	0	0	0
766	NA18997.CEL	3	Gain	14	105609107	105741971	1.09	132864	63	2.36	0	0	1
767	NA18999.CEL	1	Loss	14	19362245	19408689	1.47	46444	23	3.85	0	0	0
772	NA18942.CEL	1	Loss	15	22044109	22220838	5.67	176729	74	55.77	1	1	1
773	NA18942.CEL	4	Gain	15	28377089	28536721	4	159632	44	26.49	0	0	0
774	NA18947.CEL	1	Loss	15	19055354	19090596	1.32	35242	7	0.84	0	0	0
776	NA18947.CEL	4	Gain	15	28377089	28536721	2.08	159632	44	13.99	0	0	0
777	NA18949.CEL	4	Gain	15	18370264	18412742	1.64	42478	13	2.79	0	0	0
779	NA18949.CEL	1	Loss	15	20037677	20089383	1.21	51706	25	2.07	0	0	0
780	NA18949.CEL	1	Loss	15	20645664	20676330	1.11	30666	13	0.59	0	0	1
782	NA18949.CEL	4	Gain	15	28377089	28536721	3.89	159632	44	25.96	0	0	0
783	NA18951.CEL	1	Loss	15	20049389	20089383	1.36	39994	20	2.67	0	0	0
785	NA18951.CEL	4	Gain	15	28383521	28455876	1.52	72355	32	5.82	0	0	0
792	NA18968.CEL	4	Gain	15	28383521	28536721	1.88	153200	41	11.24	0	0	0
794	NA18969.CEL	4	Gain	15	28383521	28519571	2.22	136050	37	12.82	0	0	0
795	NA18972.CEL	1	Loss	15	19764921	20089383	5.95	324462	131	101.46	0	1	0
796	NA18972.CEL	4	Gain	15	28386992	28536721	2.19	149729	35	11.92	0	0	0
797	NA18972.CEL	1	Loss	15	28700879	28875769	2.85	174890	64	29.11	1	1	1
798	NA18972.CEL	3	Gain	15	30276166	30353803	4.14	77637	20	12.34	0	1	0
803	NA18973.CEL	1	Loss	15	28173703	28360645	3.7	186942	52	29.55	0	0	0
805	NA18973.CEL	1	Loss	15	30245953	30276545	2.61	30592	11	4.58	0	1	0
808	NA18997.CEL	4	Gain	15	28377089	28536721	2.76	159632	44	19.4	0	0	0
809	NA18999.CEL	1	Loss	15	19813174	20089383	3.64	276209	123	69.02	1	1	1
810	NA18999.CEL	4	Gain	15	28383521	28530437	5.38	146916	39	28.5	0	0	0
812	NA18942.CEL	3	Gain	16	21422575	21498841	3.56	76266	25	13.79	0	0	0
814	NA18942.CEL	1	Loss	16	32337903	32399994	1.85	62091	16	4.27	0	0	0
815	NA18942.CEL	3	Gain	16	33311641	33355070	2.14	43429	13	4.3	0	0	0
816	NA18942.CEL	3	Gain	16	33383500	33539331	3.13	155831	61	30.23	0	0	0
818	NA18947.CEL	3	Gain	16	21422575	21498841	1.91	76266	25	7.03	0	0	0
821	NA18947.CEL	4	Gain	16	33277265	33551523	4.39	274258	86	55.25	0	0	0
823	NA18949.CEL	4	Gain	16	18501901	18550718	1.6	48817	9	1.84	0	0	0
824	NA18949.CEL	1	Loss	16	32246606	32293616	1.83	47010	6	1.57	0	0	0
827	NA18951.CEL	3	Gain	16	21422575	21498841	3.24	76266	25	12.76	0	0	0
829	NA18951.CEL	3	Gain	16	32084681	32246606	1.87	161925	22	5.98	0	0	0
837	NA18968.CEL	4	Gain	16	21422575	21484317	4.3	61742	19	12.04	0	0	0
839	NA18968.CEL	1	Loss	16	32246606	32365901	1.16	119295	17	1.1	0	0	0
840	NA18968.CEL	3	Gain	16	33208395	33528850	2.46	320455	88	34.4	0	0	0
841	NA18969.CEL	3	Gain	16	16237991	16421139	1.01	183148	10	0.04	0	0	0
845	NA18972.CEL	4	Gain	16	21422575	21501135	4.8	78560	27	18.39	0	0	0
847	NA18972.CEL	3	Gain	16	33268639	33552839	3.32	284200	92	47.94	0	0	0
855	NA18997.CEL	3	Gain	16	33311641	33532809	1.92	221168	78	22.1	0	0	0
858	NA18999.CEL	4	Gain	16	18550718	18585612	1.95	34894	4	1.16	0	1	0
861	NA18999.CEL	1	Loss	16	32246606	32372034	1.19	125428	21	1.59	0	0	0
865	NA18942.CEL	3	Gain	17	16630594	16663526	1.15	32932	8	0.49	0	0	0
866	NA18942.CEL	3	Gain	17	42061291	42099188	2.56	37897	8	3.27	1	1	1
867	NA18947.CEL	3	Gain	17	18296117	18353283	3.58	57166	19	10.52	0	0	0
868	NA18947.CEL	1	Loss	17	41756832	41797224	4.4	40392	7	4.5	1	1	1
869	NA18947.CEL	0	Loss	17	41811751	41879036	1.86	67285	7	1.89	1	1	1
870	NA18947.CEL	1	Loss	17	41901645	42107479	7.44	205834	35	30.51	1	1	1
871	NA18949.CEL	3	Gain	17	18327348	18387404	1.61	60056	12	2.48	0	1	0
872	NA18949.CEL	3	Gain	17	22294538	22341281	1.45	46743	20	3.23	0	0	0
873	NA18949.CEL	1	Loss	17	41784437	41879036	1.68	94599	11	2.48	0	0	0
874	NA18949.CEL	1	Loss	17	42015522	42092938	2.69	77416	14	6.02	0	0	0
875	NA18951.CEL	1	Loss	17	41756832	42107479	8.03	350647	49	44.33	0	0	0
876	NA18968.CEL	3	Gain	17	18296117	18353283	3.29	57166	19	9.83	0	0	0
877	NA18968.CEL	3	Gain	17	18876248	18991651	1.11	115403	11	0.5	0	0	0
878	NA18972.CEL	3	Gain	17	15573170	15614730	3.11	41560	15	7.39	0	0	0
879	NA18972.CEL	3	Gain	17	18254555	18314905	1.45	60350	17	2.74	0	0	0
880	NA18972.CEL	4	Gain	17	18327348	18367186	5.19	39838	6	4.29	0	0	0
882	NA18972.CEL	1	Loss	17	41756832	41913223	3.02	156391	21	10.08	0	0	0
883	NA18972.CEL	1	Loss	17	41987366	42107479	3.55	120113	26	14.31	0	0	0
884	NA18973.CEL	1	Loss	17	41901645	42078158	2.51	176513	29	11.59	0	0	0
885	NA18997.CEL	1	Loss	17	41756832	42107479	7.35	350647	49	42.45	0	0	0
886	NA18999.CEL	1	Loss	17	41811751	41913223	1.6	101472	14	2.86	0	0	0
887	NA18999.CEL	1	Loss	17	41995958	42107479	2.09	111521	25	8	0	0	0
890	NA18949.CEL	4	Gain	19	59989695	60040503	2.47	50808	31	12.17	0	1	1
897	NA18972.CEL	3	Gain	19	57791397	57829755	23.54	38358	29	39.78	0	1	0
898	NA18972.CEL	3	Gain	19	60022466	60060175	1.04	37709	20	0.34	0	0	0
911	NA18972.CEL	3	Gain	20	42579287	42622942	1.09	43655	15	0.56	0	0	0
915	NA18942.CEL	3	Gain	21	9758742	9952302	3.46	193560	29	15.63	0	0	0
917	NA18947.CEL	1	Loss	21	13374733	13463240	3.25	88507	18	9.21	0	0	1
918	NA18949.CEL	4	Gain	21	9777595	9964803	3.55	187208	33	18.16	0	0	0
919	NA18949.CEL	3	Gain	21	10145311	13368583	1.02	3223272	34	0.29	0	0	0
920	NA18949.CEL	3	Gain	21	13913738	14021430	1.24	107692	76	7.1	0	0	0
923	NA18968.CEL	1	Loss	21	13374733	13471836	1.42	97103	19	2.89	0	0	0
925	NA18972.CEL	4	Gain	21	9758742	9957781	4.55	199039	32	21.06	0	0	0
926	NA18997.CEL	3	Gain	21	9920065	9952302	3.85	32237	19	11.12	0	0	0
931	NA18949.CEL	4	Gain	22	17052885	17150527	1.04	97642	7	0.12	0	0	0
939	NA18972.CEL	1	Loss	22	20798619	20863421	2.04	64802	131	40.56	0	1	0
944	NA18973.CEL	3	Gain	22	14774605	14805814	1.05	31209	15	0.32	0	0	0
948	NA18997.CEL	1	Loss	22	21003955	21235419	2.3	231464	162	58.6	0	0	0

## Sheet: dChip
id	Chr	Sample	Cytoband	Start	End	Size (kb)	SNPs	Mean_value	Status	Birdsuite	gtc	PennCNV-Affy
1	1	NA18526	1q21.1	147291414	147475191	183.777	107	1.5	Loss	1	1	1	Annotation: "1" means overlap, "0" means non-overlap
4	1	NA18537	1q21.3	149603311	149664490	61.179	62	2.5	Gain	1	0	1
6	1	NA18542	1p21.1	103965010	104069733	104.723	27	2.5	Gain	1	0	1
7	1	NA18542	1q21.1	147291414	147516059	224.645	135	2.5	Gain	0	0	0
8	1	NA18542	1q21.3	150821800	150853206	31.406	37	3	Gain	0	0	1
10	1	NA18542	1q31.3	194994461	195068683	74.222	95	2.5	Gain	0	0	1
12	1	NA18547	1q31.3	194994461	195068683	74.222	95	2.5	Gain	0	0	1
19	1	NA18564	1q31.3	194994461	195068683	74.222	95	2.5	Gain	0	0	1
27	1	NA18570	1q31.3	194975846	195068683	92.837	102	2.5	Gain	0	0	0
31	1	NA18592	1p36.11	24018447	24054081	35.634	11	2.5	Gain	0	0	0
32	1	NA18592	1p21.1	103965010	104069733	104.723	27	3	Gain	1	0	1
33	1	NA18592	1q21.1	147303136	147448422	145.286	76	1.5	Loss	1	1	1
35	1	NA18592	1q31.3	194994461	195083341	88.88	100	2.5	Gain	0	0	1
37	1	NA18942	1p21.1	103959820	104069733	109.913	30	2.5	Gain	1	0	1
39	1	NA18947	1p21.1	103965010	104069733	104.723	27	2.5	Gain	1	0	1
40	1	NA18947	1q31.3	194994461	195068683	74.222	95	2.5	Gain	0	0	1
42	1	NA18949	1q21.1	147326266	147456930	130.664	57	1.5	Loss	1	1	1
43	1	NA18949	1q31.3	194994461	195068683	74.222	95	2.5	Gain	0	0	1
45	1	NA18951	1q31.3	194994461	195083341	88.88	100	2.5	Gain	0	0	1
47	1	NA18968	1q21.1	147313747	147456930	143.183	64	1.5	Loss	1	1	1
48	1	NA18968	1q21.3	150821800	150853206	31.406	37	3	Gain	0	0	1
49	1	NA18968	1q31.3	194977690	195068683	90.993	99	2.5303	Gain	0	0	1
51	1	NA18969	1q31.3	194157750	194281275	123.525	98	2.5	Gain	1	1	1
52	1	NA18969	1q31.3	194994461	195068683	74.222	95	2.5	Gain	0	0	1
54	1	NA18972	1p36.13	17328278	17386427	58.149	46	2.43478	Gain	0	0	0
55	1	NA18972	1p36.11	25195364	25239574	44.21	33	2.5	Gain	0	0	0
56	1	NA18972	1p35.2	30957444	31013899	56.455	41	2.5	Gain	0	0	0
57	1	NA18972	1p35.2	31124316	31176301	51.985	23	2.5	Gain	0	0	0
58	1	NA18972	1p34.3	35024256	35090568	66.312	40	2.5	Gain	0	0	0
59	1	NA18972	1p31.2	69362583	69432428	69.845	28	1.5	Loss	0	0	0
62	1	NA18972	1q23.3	160696569	160737239	40.67	17	2.5	Gain	0	0	0
63	1	NA18973	1p36.13-1p36.12	20275685	20318568	42.883	37	2.5	Gain	0	0	0
64	1	NA18973	1p35.3	29675902	29731797	55.895	35	2.5	Gain	0	0	0
65	1	NA18973	1p34.3	36203376	36247981	44.605	20	1.5	Loss	0	0	0
66	1	NA18973	1p22.2	91398809	91445553	46.744	43	2.5	Gain	0	0	0
67	1	NA18973	1q23.2	158292034	158344293	52.259	23	2.5	Gain	0	0	0
68	1	NA18973	1q32.2	206442361	206476987	34.626	25	2.5	Gain	0	0	0
70	1	NA18997	1p21.1	103957154	104069733	112.579	36	2.5	Gain	0	0	1
71	1	NA18997	1q21.1	146780402	146929375	148.973	33	1.5	Loss	1	1	1
72	1	NA18997	1q21.1	147303136	147523303	220.167	136	1.5	Loss	1	1	1
73	1	NA18997	1q21.1	147811984	147845334	33.35	5	5	Gain	0	0	0
74	1	NA18997	1q21.3	150822139	150853206	31.067	36	3.5	Gain	0	0	1
76	1	NA18999	1q21.1	147303136	147516059	212.923	133	2.5	Gain	0	0	0
78	1	NA18999	1q31.3	194994461	195083341	88.88	100	2.5	Gain	0	0	1
80	2	NA18537	2q32.1	185427419	185482384	54.965	33	2.5	Gain	0	0	0
85	2	NA18564	2p25.1	10548426	10597389	48.963	52	2.5	Gain	1	0	1
89	2	NA18942	2p11.2	87659508	87755566	96.058	19	1.5	Loss	1	0	1
90	2	NA18942	2q13	111785248	111912692	127.444	35	2.5	Gain	1	0	0
91	2	NA18942	2q37.3	241078512	241158385	79.873	82	2.5	Gain	1	0	1
96	2	NA18972	2p23.1	30882449	30915792	33.343	26	2.5	Gain	0	0	0
97	2	NA18972	2p16.3	50642802	50685238	42.436	45	1.5	Loss	1	0	1
98	2	NA18972	2p13.3	72393591	72432297	38.706	19	1.5	Loss	0	0	0
100	2	NA18972	2q31.1	177579250	177615391	36.141	30	2.5	Gain	0	0	0
101	2	NA18972	2q32.1	186626240	186667533	41.293	26	2.5	Gain	0	0	0
102	2	NA18972	2q32.3	194094500	194135536	41.036	22	1.5	Loss	0	0	0
103	2	NA18972	2q36.1	222837102	222870268	33.166	24	2.5	Gain	0	0	0
104	2	NA18972	2q37.3	241454524	241490107	35.583	20	2.5	Gain	0	0	0
107	2	NA18973	2q23.1	149385818	149517273	131.455	17	1.5	Loss	0	0	0
109	3	NA18526	3q29	196868311	196932581	64.27	29	2.5	Gain	1	0	0
110	3	NA18566	3q29	196915957	196968029	52.072	39	2.5	Gain	0	0	1
111	3	NA18592	3p26.3	1448806	1576862	128.056	134	2.5	Gain	1	1	1
112	3	NA18592	3p26.3	2240472	2506711	266.239	214	2.5	Gain	1	1	1
114	3	NA18949	3q21.3	131245537	131282345	36.808	54	1.5	Loss	1	0	1
115	3	NA18949	3q29	196868311	196932581	64.27	29	1.5	Loss	1	0	1
116	3	NA18968	3q26.1	164339797	164428916	89.119	81	1.5	Loss	1	0	1
117	3	NA18969	3p14.2	61555633	61602094	46.461	61	2.5	Gain	1	0	1
118	3	NA18972	3p14.1	63815035	63858217	43.182	20	1.5	Loss	0	0	0
119	3	NA18972	3p12.3	79390863	79441768	50.905	22	1.5	Loss	0	0	0
120	3	NA18972	3q21.1	124658285	124702445	44.16	37	2.5	Gain	0	0	0
121	3	NA18972	3q21.3	130875613	130909890	34.277	13	1.5	Loss	0	0	0
122	3	NA18972	3q22.3	139402024	139460966	58.942	28	1.5	Loss	0	0	0
123	3	NA18972	3q26.1	164725085	164761709	36.624	17	1.5	Loss	0	0	0
124	3	NA18973	3q22.3	137785837	137820406	34.569	13	1.5	Loss	0	0	0
126	3	NA18973	3q26.2	169592457	169648221	55.764	36	1.75	Loss	0	0	0
127	4	NA18526	4q13.2	70162221	70245571	83.35	45	2.5	Gain	0	0	1
128	4	NA18526	4q21.3	87704446	87840497	136.051	52	1.5	Loss	1	1	1
129	4	NA18542	4p16.3	2269	56707	54.438	63	2.5	Gain	1	0	0
132	4	NA18570	4q35.2	191152644	191261892	109.248	18	2.5	Gain	1	0	1
133	4	NA18942	4q13.2	70134694	70266701	132.007	71	2.5	Gain	0	0	0
137	4	NA18969	4p16.2	3567638	3683983	116.345	76	2.5	Gain	1	1	1
138	4	NA18972	4p15.2	23812909	23847568	34.659	36	2.5	Gain	0	0	0
139	4	NA18972	4p15.2	26506156	26564213	58.057	28	1.5	Loss	0	0	0
140	4	NA18972	4p15.1	33677464	33715587	38.123	22	1.90909	Loss	0	0	0
141	4	NA18972	4q12	58832084	58875133	43.049	14	1.5	Loss	0	0	0
142	4	NA18972	4q13.1	63996578	64051555	54.977	36	1.5	Loss	0	0	0
143	4	NA18972	4q13.3	74317687	74354533	36.846	11	1.5	Loss	0	0	0
144	4	NA18972	4q25	107909117	107954747	45.63	15	1.5	Loss	0	0	0
145	4	NA18973	4p14	40734183	40767038	32.855	26	1.5	Loss	0	0	0
146	4	NA18973	4q13.2	70158087	70264011	105.924	54	2.5	Gain	0	0	0
147	4	NA18973	4q22.1	91324324	91362750	38.426	21	1.5	Loss	0	0	0
148	4	NA18973	4q22.1	92982962	93021600	38.638	18	1.5	Loss	0	0	0
150	4	NA18997	4q13.2	70126924	70277485	150.561	81	2.5	Gain	0	0	1
151	4	NA18997	4q34.3	178455936	178538564	82.628	94	2.5	Gain	1	0	1
152	4	NA18999	4q13.2	66407051	66444002	36.951	35	2.5	Gain	0	0	0
161	5	NA18566	5p13.1	40911308	41040153	128.845	106	1.5	Loss	1	1	1
162	5	NA18582	5q15	95328373	95478080	149.707	77	2.5	Gain	1	0	1
165	5	NA18968	5q15-5q21.1	97286522	97321903	35.381	21	3	Gain	1	0	1
166	5	NA18969	5p15.33	751359	786600	35.241	17	1.5	Loss	1	0	1
168	5	NA18972	5p14.1	25369770	25425349	55.579	22	1.5	Loss	0	0	0
170	5	NA18972	5q11.2	52287011	52317788	30.777	21	1.5	Loss	0	0	0
171	5	NA18972	5q14.3	85689097	85721682	32.585	17	1.5	Loss	0	0	0
172	5	NA18972	5q21.3	105205945	105240502	34.557	17	1.5	Loss	0	0	0
173	5	NA18972	5q31.1	130596917	130646999	50.082	27	2.16667	Gain	0	0	0
174	5	NA18972	5q31.2	136169621	136207139	37.518	20	2.5	Gain	0	0	0
175	5	NA18972	5q33.3	159023137	159057151	34.014	23	2.5	Gain	0	0	0
176	5	NA18973	5q31.2	136737893	136781636	43.743	33	2.5	Gain	0	0	0
178	6	NA18526	6p25.3	202341	239825	37.484	25	1.5	Loss	0	0	1
179	6	NA18537	6p25.3	202341	326137	123.796	107	1.5	Loss	0	1	1
181	6	NA18552	6p25.3	202341	239825	37.484	25	1.5	Loss	0	0	1
183	6	NA18566	6p25.3	202341	326137	123.796	107	1.5	Loss	0	1	1
184	6	NA18582	6p21.33	30185208	30228542	43.334	31	2.5	Gain	0	0	0
187	6	NA18949	6p25.3	202341	326137	123.796	107	1.5	Loss	0	1	1
188	6	NA18951	6p21.31	34640557	34693175	52.618	28	2.5	Gain	1	0	1
191	6	NA18969	6q22.1	114885613	114919678	34.065	19	1.5	Loss	1	0	1
192	6	NA18972	6p22.1	29562468	29608391	45.923	30	2.5	Gain	0	0	0
194	6	NA18972	6q11.1	61944387	62062875	118.488	27	2.5	Gain	0	0	0
195	6	NA18972	6q16.3	100655509	100698906	43.397	15	1.5	Loss	0	0	0
196	6	NA18972	6q22.31	118741772	118772583	30.811	20	2.5	Gain	0	0	0
197	6	NA18972	6q22.31	120079876	120137237	57.361	23	2.5	Gain	0	0	0
198	6	NA18973	6q23.2	131984071	132036017	51.946	25	1.5	Loss	0	0	0
199	6	NA18997	6q23.3	136807152	136855294	48.142	26	2.5	Gain	0	0	0
200	6	NA18999	6p25.3	202341	326137	123.796	107	1.5	Loss	0	1	1
202	7	NA18526	7q31.1	108382792	108424825	42.033	36	2.5	Gain	1	0	1
205	7	NA18547	7q35	143075137	143178193	103.056	50	2.5	Gain	1	0	1
207	7	NA18552	7p21.3	9771080	9874252	103.172	97	3	Gain	1	1	1
209	7	NA18552	7q11.21	62326771	62430224	103.453	17	1.5	Loss	1	0	1
210	7	NA18564	7q11.21	62326771	62430224	103.453	17	1.5	Loss	0	1	1
215	7	NA18582	7p22.3	1852859	1895188	42.329	17	2.5	Gain	0	0	0
217	7	NA18592	7p14.1	40043557	40165909	122.352	64	2.5	Gain	1	1	1
218	7	NA18942	7q36.1	149183467	149478661	295.194	144	2.5	Gain	1	1	1
220	7	NA18947	7q11.21	62323573	62371184	47.611	13	1.5	Loss	1	0	1
223	7	NA18951	7q11.21	61525563	61624773	99.21	7	3	Gain	0	0	0
225	7	NA18968	7q36.2	153154278	153299539	145.261	143	2.5	Gain	1	1	1
227	7	NA18969	7q35	142928518	143029140	100.622	34	1.5	Loss	0	0	0
228	7	NA18972	7q11.23	72400657	72467345	66.688	27	2.62963	Gain	0	0	0
229	7	NA18972	7q21.11	78299747	78345117	45.37	27	2.5	Gain	0	0	0
230	7	NA18972	7q31.32	123275034	123315732	40.698	17	1.5	Loss	0	0	0
231	7	NA18972	7q33	134956331	135004084	47.753	24	1.5	Loss	0	0	0
233	7	NA18973	7p14.1	43239800	43281438	41.638	27	2.5	Gain	0	0	0
234	7	NA18973	7q31.1	108615905	108646570	30.665	23	1.5	Loss	0	0	0
235	7	NA18997	7q21.13	90024004	90058755	34.751	20	3	Gain	1	0	1
237	8	NA18526	8p23.1	7237778	7678917	441.139	102	1.5	Loss	0	1	1
239	8	NA18537	8p23.2	6099005	6148975	49.97	83	2.5	Gain	1	0	1
240	8	NA18537	8p23.1	7973253	8011021	37.768	16	2.5	Gain	1	0	0
241	8	NA18537	8p11.23-8p11.22	39365820	39515002	149.182	65	2.5	Gain	0	0	0
243	8	NA18542	8p23.1	12025123	12072394	47.271	8	3.5	Gain	1	0	1
244	8	NA18542	8p23.1	12305286	12372192	66.906	27	2.5	Gain	1	0	1
246	8	NA18547	8p23.1	6975866	7225417	249.551	46	2.5	Gain	0	0	0
248	8	NA18552	8p23.1	12305286	12487414	182.128	65	1.5	Loss	1	1	1
249	8	NA18564	8p23.1	7254763	7825360	570.597	141	1.5	Loss	0	1	1
250	8	NA18564	8p23.1	12366256	12526406	160.15	55	1.5	Loss	0	0	1
251	8	NA18566	8p23.1	7141465	7225417	83.952	32	2.5	Gain	1	0	1
253	8	NA18570	8q11.22	50591292	50702662	111.37	66	2.5	Gain	1	0	1
254	8	NA18582	8q23.3	116983031	117180710	197.679	117	2.5	Gain	1	1	1
255	8	NA18582	8q24.3	140162341	140193806	31.465	25	2.66	Gain	0	0	0
256	8	NA18592	8p23.1	7254763	7390850	136.087	74	1.5	Loss	0	1	1
257	8	NA18942	8p23.3	21242	158484	137.242	15	3	Gain	0	1	0
261	8	NA18951	8p23.1	7141465	7225417	83.952	32	2.5	Gain	1	0	1
262	8	NA18968	8p23.1	7141465	7237778	96.313	33	2.5	Gain	0	0	1
263	8	NA18968	8p23.1	12284194	12355997	71.803	52	2.5	Gain	0	0	1
264	8	NA18968	8q21.3	91214903	91245050	30.147	26	2.5	Gain	0	0	0
268	8	NA18972	8p23.1	7202009	7825360	623.351	171	1.5	Loss	1	1	1
269	8	NA18972	8p23.1	12406259	12526406	120.147	43	1.5	Loss	0	0	0
270	8	NA18972	8q11.22	51475229	51507236	32.007	16	1.5	Loss	0	0	0
271	8	NA18972	8q22.3	102326123	102377349	51.226	43	2.5	Gain	0	0	0
272	8	NA18972	8q24.22	132433554	132468628	35.074	27	2.5	Gain	0	0	0
273	8	NA18973	8q24.3	142634596	142731011	96.415	88	2.5	Gain	0	0	0
274	8	NA18973	8q24.3	143452356	143489625	37.269	26	2.5	Gain	0	0	0
275	8	NA18973	8q24.3	143656311	143694557	38.246	17	2.5	Gain	0	0	0
276	8	NA18973	8q24.3	144327163	144381980	54.817	28	2.5	Gain	0	0	0
278	8	NA18997	8p23.1	12260368	12355997	95.629	62	2.5	Gain	0	0	0
279	8	NA18997	8p21.3	20028950	20070203	41.253	62	1.5	Loss	1	0	1
280	8	NA18997	8q11.23	53906742	54024508	117.766	80	2.5	Gain	1	1	1
281	9	NA18537	9q12	68138985	68227652	88.667	17	2.5	Gain	1	0	0
282	9	NA18542	9p12-9p11.2	40466142	44994984	4528.84	258	2.5	Gain	1	0	0
283	9	NA18542	9q12	68054992	69232318	1177.33	154	2.5	Gain	1	0	1
284	9	NA18570	9p12	40466142	41474890	1008.75	37	2.5	Gain	1	1	0
286	9	NA18570	9q12	66258413	67427646	1169.23	39	2.5	Gain	1	0	0
287	9	NA18570	9q12	68138985	68227652	88.667	17	2.5	Gain	1	0	1
288	9	NA18582	9p11.2	44569207	44748470	179.263	33	1.5	Loss	1	0	1
289	9	NA18942	9p11.2	44667843	44795721	127.878	40	2.5	Gain	0	0	0
290	9	NA18949	9p13.1-9p12	39311366	40901212	1589.85	48	2.5	Gain	1	0	0
291	9	NA18949	9p11.2	42873874	43740170	866.296	64	2.5	Gain	1	0	0
292	9	NA18949	9q12	68054992	69232318	1177.33	154	2.5	Gain	1	0	0
293	9	NA18968	9p12	40466142	40901212	435.07	30	2.5	Gain	0	0	0
294	9	NA18968	9q12	68054992	69232318	1177.33	154	2.5	Gain	1	0	0
295	9	NA18972	9q12	68126425	68227652	101.227	21	2.5	Gain	1	0	0
296	9	NA18972	9q22.31	94894921	94926124	31.203	15	2.5	Gain	0	0	0
297	9	NA18972	9q33.3	128391587	128469575	77.988	48	2.5	Gain	0	0	0
298	9	NA18972	9q34.11	132364395	132395239	30.844	27	2.5	Gain	0	0	0
299	9	NA18973	9q32	116139209	116185430	46.221	32	2.5	Gain	0	0	0
300	9	NA18973	9q33.3	128364795	128406790	41.995	23	2.82609	Gain	0	0	0
301	9	NA18973	9q34.11	130649795	130680853	31.058	12	2.5	Gain	0	0	0
303	9	NA18997	9p11.2	44085336	44721844	636.508	73	2.5	Gain	0	0	1
305	10	NA18526	10p13	15028384	15106482	78.098	39	2.5	Gain	1	0	1
306	10	NA18526	10q22.3	81475447	81587108	111.661	30	2.5	Gain	1	0	0
309	10	NA18564	10q21.3	66320769	66352078	31.309	9	2.5	Gain	0	0	0
313	10	NA18972	10p14	7052468	7120260	67.792	77	2.5	Gain	0	0	0
314	10	NA18972	10q22.3	81552155	81634060	81.905	25	1.5	Loss	0	0	0
315	10	NA18972	10q25.1	105723228	105758808	35.58	23	1.5	Loss	0	0	0
316	10	NA18973	10p13	13774807	13805329	30.522	28	2.5	Gain	0	0	0
317	10	NA18973	10q21.3	67994112	68078648	84.536	76	1.40789	Loss	1	0	1
318	10	NA18973	10q22.3	79678480	79720255	41.775	27	2.5	Gain	0	0	0
319	10	NA18973	10q24.31	102926869	102962521	35.652	20	2.5	Gain	0	0	0
320	10	NA18973	10q26.13	126260046	126362971	102.925	55	2.5	Gain	0	0	0
321	10	NA18973	10q26.2	129699619	129737110	37.491	26	2.5	Gain	0	0	0
322	10	NA18973	10q26.3	134867309	134930184	62.875	11	2.5	Gain	0	0	0
323	11	NA18537	11p15.4	4206577	4284736	78.159	27	1.5	Loss	1	0	1
324	11	NA18537	11p15.4	5838600	5892074	53.474	40	2.5	Gain	1	0	1
327	11	NA18547	11p15.4	4206577	4264563	57.986	23	3	Gain	1	0	1
333	11	NA18942	11p15.4	4206577	4284736	78.159	27	1.5	Loss	1	0	1
336	11	NA18951	11q11	55130596	55198882	68.286	50	2.5	Gain	0	0	1
338	11	NA18968	11p15.4	4206577	4315852	109.275	35	2.5	Gain	1	0	1
341	11	NA18969	11p15.4	4206577	4315852	109.275	35	2.5	Gain	0	0	1
342	11	NA18969	11q11	55130596	55210140	79.544	62	2.5	Gain	0	0	1
343	11	NA18972	11p15.4	2876859	2925834	48.975	17	2.5	Gain	0	0	0
344	11	NA18972	11p15.4	3042384	3089750	47.366	11	2.5	Gain	0	0	0
345	11	NA18972	11q11	55130596	55210140	79.544	62	2.5	Gain	0	0	0
346	11	NA18972	11q13.2	68347864	68384185	36.321	15	2.5	Gain	0	0	0
347	11	NA18972	11q21	95069284	95130752	61.468	44	2.5	Gain	0	0	0
348	11	NA18972	11q24.1	121763693	121798749	35.056	22	2.5	Gain	0	0	0
349	11	NA18973	11p15.5	815146	884438	69.292	18	2.5	Gain	0	0	0
350	11	NA18973	11p15.5	1074362	1107884	33.522	13	2.5	Gain	0	0	0
351	11	NA18973	11p11.2	44240298	44272448	32.15	41	2.5	Gain	0	0	0
352	11	NA18973	11q13.1	63134404	63204694	70.29	18	2.5	Gain	0	0	0
353	11	NA18973	11q13.1	63818237	63906946	88.709	35	2.5	Gain	0	0	0
354	11	NA18997	11p15.4	4206577	4303373	96.796	31	1.5	Loss	1	0	1
357	12	NA18537	12q24.33	130388037	130575443	187.406	202	2.5	Gain	1	1	1
358	12	NA18537	12q24.33	130683076	130814962	131.886	108	2.5	Gain	1	1	1
359	12	NA18547	12p13.31	9529164	9619547	90.383	24	3	Gain	0	0	1
364	12	NA18566	12p13.31	9525125	9619547	94.422	25	3	Gain	0	0	1
366	12	NA18570	12p13.31	9525125	9606820	81.695	24	3	Gain	0	0	1
367	12	NA18582	12q12	41863209	41897402	34.193	22	1.5	Loss	0	0	0
371	12	NA18972	12p13.2	11402832	11434661	31.829	32	3	Gain	1	0	1
372	12	NA18972	12q21.2	75431542	75462457	30.915	9	1.5	Loss	0	0	0
373	12	NA18972	12q24.11	108147483	108197135	49.652	36	2.5	Gain	0	0	0
374	12	NA18973	12p13.31	9525125	9606820	81.695	24	3	Gain	0	0	1
375	12	NA18973	12q13.12	47415262	47490780	75.518	29	2.5	Gain	0	0	0
376	12	NA18973	12q24.31	119652127	119686157	34.03	24	2.5	Gain	0	0	0
378	12	NA18997	12q24.23	117719962	117772543	52.581	64	1.5	Loss	1	0	1
379	13	NA18542	13q31.2	88600203	88633708	33.505	20	1	Loss	1	0	1
380	13	NA18566	13q31.2	88280272	88628078	347.806	212	3.5	Gain	1	1	1
381	13	NA18570	13q21.32	65133620	65253636	120.016	74	3.5	Gain	1	1	1
382	13	NA18582	13q21.1	53256041	53319304	63.263	62	2.5	Gain	0	0	1
384	13	NA18592	13q21.32	66128680	66216214	87.534	86	1.5	Loss	1	0	1
386	13	NA18947	13q11	17924937	18041812	116.875	15	2.5	Gain	1	0	0
387	13	NA18972	13q22.3	77257131	77300494	43.363	20	2.5	Gain	0	0	0
388	13	NA18972	13q31.1	84834140	84880981	46.841	37	1.5	Loss	0	0	0
389	13	NA18973	13q21.31	62216533	62527158	310.625	179	1.41341	Loss	1	1	1
392	14	NA18537	14q11.2	19380763	19483686	102.923	62	1.5	Loss	1	0	0
393	14	NA18537	14q11.2	23514657	23554299	39.642	26	2.5	Gain	1	0	0
395	14	NA18547	14q32.33	105905609	106152384	246.775	156	2.5	Gain	0	0	1
402	14	NA18582	14q32.33	105974076	106071703	97.627	66	1.5	Loss	0	0	0
404	14	NA18592	14q32.33	105187894	105391419	203.525	70	2.5	Gain	1	0	1
410	14	NA18951	14q11.2	19170030	19412568	242.538	72	1.5	Loss	1	0	1
411	14	NA18951	14q32.33	105550708	106014867	464.159	243	2.5	Gain	1	1	1
413	14	NA18968	14q32.33	105520700	105777170	256.47	111	2.5	Gain	1	0	1
416	14	NA18973	14q11.1-14q11.2	18611702	19270237	658.535	46	2.5	Gain	0	0	0
420	15	NA18526	15q11.2	19813162	20089383	276.221	123	1.5	Loss	1	1	1
422	15	NA18537	15q11.2	19803358	20089383	286.025	124	1.5	Loss	1	1	1
426	15	NA18566	15q11.2	19764909	20089383	324.474	131	1.5	Loss	1	1	1
430	15	NA18582	15q13.2	28307004	28455864	148.86	59	1.5	Loss	0	0	1
432	15	NA18582	15q14	37449961	37507315	57.354	34	2.5	Gain	0	0	0
436	15	NA18592	15q21.2	49012188	49043481	31.293	21	2.5	Gain	0	0	0
438	15	NA18942	15q11.2	22063116	22220838	157.722	70	1.5	Loss	1	1	1
442	15	NA18951	15q26.3	100238113	100286551	48.438	12	3	Gain	0	0	1
447	15	NA18972	15q11.2	19764909	20089383	324.474	131	1.5	Loss	1	0	0
448	15	NA18972	15q12	24917634	24950626	32.992	18	1.38889	Loss	0	0	0
449	15	NA18972	15q13.2	28735916	28832781	96.865	35	1.38571	Loss	1	1	1
450	15	NA18972	15q13.3	30276154	30365421	89.267	23	2.5	Gain	1	0	0
451	15	NA18972	15q26.1	90931071	90969421	38.35	40	2.5	Gain	0	0	0
454	15	NA18973	15q13.3	30245953	30276533	30.58	11	1.5	Loss	1	0	0
456	15	NA18973	15q26.3	99124055	99180864	56.809	25	2.5	Gain	0	0	0
458	15	NA18999	15q11.2	19764909	20089383	324.474	131	1.5	Loss	1	1	1
461	16	NA18526	16p11.2	33277253	33539319	262.066	84	1.5	Loss	0	1	1
462	16	NA18537	16p13.11	14897328	14994666	97.338	56	1.5	Loss	0	0	1
464	16	NA18537	16p11.2	33149442	33539319	389.877	93	1.5	Loss	0	1	1
470	16	NA18564	16p12.1	22465421	22612021	146.6	73	1.5	Loss	0	1	1
471	16	NA18566	16p13.11	14956257	14987944	31.687	46	1.5	Loss	0	0	0
472	16	NA18566	16p11.2	32472001	32563012	91.011	42	1.5	Loss	1	0	0
473	16	NA18566	16p11.2	32756387	32823594	67.207	24	1.95833	Loss	1	0	1
474	16	NA18566	16p11.2	33149442	33539319	389.877	93	1.5	Loss	0	1	1
478	16	NA18570	16p12.3	18213474	18634733	421.259	29	1.5	Loss	1	0	1
479	16	NA18582	16p13.11	14897328	15023746	126.418	66	1.5	Loss	0	0	1
480	16	NA18592	16p13.11	14796084	14987944	191.86	64	1.5	Loss	1	1	1
482	16	NA18592	16p12.3	18145778	18678335	532.557	48	2.5	Gain	1	0	1
483	16	NA18942	16p13.11	14965847	15023746	57.899	39	1.5	Loss	0	0	1
486	16	NA18949	16p12.1	22465421	22612021	146.6	73	1.5	Loss	0	1	1
491	16	NA18969	16p11.2	32806736	33009093	202.357	24	1.5	Loss	0	0	1
492	16	NA18972	16p13.3	947269	1059947	112.678	29	2.5	Gain	0	0	0
493	16	NA18972	16p13.3	1477840	1508454	30.614	18	2.5	Gain	0	0	0
494	16	NA18972	16p12.1	26487913	26543541	55.628	50	2.5	Gain	0	0	0
495	16	NA18972	16q12.1	48184138	48233887	49.749	34	2.5	Gain	0	0	0
496	16	NA18972	16q13	54921531	55004113	82.582	38	2.5	Gain	0	0	0
497	16	NA18972	16q13	55958796	55996601	37.805	20	2.5	Gain	0	0	0
498	16	NA18972	16q13	56327070	56367819	40.749	24	2.5	Gain	0	0	0
499	16	NA18972	16q21	57328283	57378423	50.14	28	2.5	Gain	0	0	0
500	16	NA18973	16p13.3	5479009	5523368	44.359	46	2.5	Gain	0	0	0
501	16	NA18973	16q13	56561680	56597718	36.038	17	2.5	Gain	0	0	0
503	16	NA18973	16q24.3	87298122	87403604	105.482	29	2.5	Gain	0	0	0
508	16	NA18999	16p12.3	18459076	18634733	175.657	24	2.5	Gain	1	0	0
509	16	NA18999	16p11.2	32751024	32787273	36.249	15	1.5	Loss	0	0	0
510	16	NA18999	16p11.2	33149442	33268627	119.185	6	1	Loss	0	0	1
513	17	NA18537	17q21.31-17q21.32	41750175	42107467	357.292	52	2.5	Gain	0	1	1
514	17	NA18542	17q21.31-17q21.32	41750175	42107467	357.292	52	2.5	Gain	0	1	1
516	17	NA18564	17q21.2	36901783	37026928	125.145	69	2.5	Gain	1	1	1
517	17	NA18566	17q21.31-17q21.32	41784425	42120162	335.737	47	2.5	Gain	0	1	1
519	17	NA18592	17q21.31-17q21.32	41750175	42107467	357.292	52	2.5	Gain	0	1	1
520	17	NA18942	17q21.31-17q21.32	41750175	42120162	369.987	53	2.5	Gain	1	1	1
521	17	NA18947	17q21.31-17q21.32	41756820	42078146	321.326	43	1.5	Loss	1	1	1
522	17	NA18949	17p11.2	18219202	18387392	168.19	63	2.5	Gain	1	0	0
523	17	NA18968	17q21.31-17q21.32	41750175	42107467	357.292	52	3	Gain	0	1	1
524	17	NA18969	17q21.31-17q21.32	41750175	42107467	357.292	52	2.5	Gain	0	1	1
525	17	NA18972	17p13.2	5899413	5950030	50.617	35	2.5	Gain	0	0	0
526	17	NA18972	17p13.1	9738767	9770406	31.639	35	2.5	Gain	0	0	0
527	17	NA18972	17p11.2	19578132	19614472	36.34	29	2.5	Gain	0	0	0
528	17	NA18972	17q12	30661541	30695579	34.038	17	2.5	Gain	0	0	0
530	17	NA18972	17q12	32274666	32346901	72.235	61	2.5	Gain	0	0	0
531	17	NA18972	17q21.31	39522012	39565277	43.265	15	2.5	Gain	0	0	0
532	17	NA18972	17q23.2	56429877	56461494	31.617	12	1.5	Loss	0	0	0
533	17	NA18973	17p13.3	95275	129225	33.95	28	2.5	Gain	0	0	0
534	17	NA18973	17p13.3	1831875	1879066	47.191	22	2.5	Gain	0	0	0
535	17	NA18973	17p11.2	17393038	17442735	49.697	33	2.5	Gain	0	0	0
536	17	NA18973	17p11.2	19553088	19593167	40.079	30	2.5	Gain	0	0	0
537	17	NA18973	17q12	31415896	31460368	44.472	37	2.5	Gain	0	0	0
538	17	NA18973	17q21.31	39716585	39773238	56.653	22	2.5	Gain	0	0	0
539	17	NA18973	17q25.1	70006167	70046916	40.749	26	2.5	Gain	0	0	0
540	17	NA18973	17q25.3	74653986	74687946	33.96	19	2.5	Gain	0	0	0
541	17	NA18973	17q25.3	76658425	76724504	66.079	15	2.5	Gain	0	0	0
544	18	NA18972	18p11.23	8264268	8295265	30.997	30	2.5	Gain	0	0	0
545	18	NA18972	18p11.21	13763757	13794724	30.967	24	2.5	Gain	0	0	0
546	18	NA18972	18q11.2	18226373	18261650	35.277	27	2.5	Gain	0	0	0
547	18	NA18972	18q11.2	21079417	21114844	35.427	12	2.5	Gain	0	0	0
548	18	NA18972	18q12.1	30481613	30511991	30.378	21	2.5	Gain	0	0	0
549	18	NA18972	18q21.2	46480915	46555451	74.536	47	2.5	Gain	0	0	0
550	18	NA18999	18q22.1	63225553	63268565	43.012	30	2.5	Gain	0	0	0
553	19	NA18537	19q13.42	59989683	60040503	50.82	31	1.5	Loss	1	0	1
555	19	NA18542	19q13.31	48240842	48295211	54.369	21	1.5	Loss	1	0	1
556	19	NA18542	19q13.42	59942897	60031533	88.636	33	2.5	Gain	1	0	0
560	19	NA18592	19q13.42	59975643	60031533	55.89	27	1.5	Loss	1	0	1
562	19	NA18949	19q13.42	59960028	60060163	100.135	41	2.5	Gain	1	0	1
566	19	NA18972	19p13.3	846626	932649	86.023	23	2.5	Gain	0	0	0
567	19	NA18972	19p13.3	6043447	6079361	35.914	24	2.5	Gain	0	0	0
568	19	NA18972	19p13.2	11660823	11696667	35.844	28	2.5	Gain	0	0	0
569	19	NA18972	19q13.33	53905977	53976679	70.702	20	2.5	Gain	0	0	0
570	19	NA18972	19q13.33	55958964	56041528	82.564	40	2.5	Gain	0	0	0
571	19	NA18972	19q13.41	57791385	57831087	39.702	33	2.5	Gain	1	0	0
572	19	NA18972	19q13.42	60139110	60186552	47.442	23	2.5	Gain	0	0	0
573	19	NA18973	19p13.3	2985534	3165102	179.568	52	2.5	Gain	0	0	0
574	19	NA18973	19p13.2	7609684	7677742	68.058	25	2.5	Gain	0	0	0
576	19	NA18973	19q13.2	44086058	44136257	50.199	18	2.5	Gain	0	0	0
577	19	NA18973	19q13.2	44535430	44622899	87.469	30	2.5	Gain	0	0	0
579	19	NA18973	19q13.32	51870161	51901820	31.659	9	2.5	Gain	0	0	0
584	20	NA18537	20p13	2155151	2313129	157.978	153	2.5	Gain	1	1	1
586	20	NA18552	20p12.1	15870492	15907438	36.946	30	2.5	Gain	0	0	0
587	20	NA18582	20p11.1	25855324	25903110	47.786	16	1.5	Loss	0	0	0
590	20	NA18973	20p13	2547121	2580010	32.889	39	2.5	Gain	0	0	0
592	20	NA18973	20q13.12	41726983	41810044	83.061	48	2.5	Gain	0	0	0
593	20	NA18973	20q13.2	49667838	49759685	91.847	64	2.5	Gain	0	0	0
597	21	NA18972	21q11.2	14550539	14582133	31.594	19	2.5	Gain	0	0	0
598	21	NA18972	21q22.3	43514390	43557696	43.306	32	2.5	Gain	0	0	0
599	21	NA18973	21q22.3	46223411	46275284	51.873	10	2.5	Gain	0	0	0
606	22	NA18542	22q11.23	22674410	22726802	52.392	20	3	Gain	0	0	1
609	22	NA18564	22q11.22	21082177	21553233	471.056	255	2.5	Gain	1	1	1
610	22	NA18566	22q11.1	14661189	14824865	163.676	28	1.5	Loss	1	0	1
612	22	NA18582	22q11.22	21243629	21553233	309.604	171	2.5	Gain	1	0	0
613	22	NA18582	22q12.1	27679306	27709891	30.585	20	2.5	Gain	0	0	0
617	22	NA18968	22q11.1	14432516	14603201	170.685	32	2.5	Gain	0	0	1
619	22	NA18972	22q11.1	14727194	14805814	78.62	24	1.5	Loss	0	0	0
620	22	NA18972	22q11.22	20787102	20835401	48.299	106	1.59906	Loss	1	0	0
625	22	NA18972	22q13.1	37701355	37779262	77.907	31	2.5	Gain	0	0	0
626	22	NA18972	22q13.2	41980673	42016779	36.106	29	2.5	Gain	0	0	0
627	22	NA18972	22q13.31	45295549	45339229	43.68	32	2.5	Gain	0	0	0
628	22	NA18972	22q13.32	47245996	47301683	55.687	44	2.5	Gain	0	0	0
629	22	NA18972	22q13.32	47919208	47968578	49.37	45	2.5	Gain	0	0	0
632	22	NA18973	22q13.2	41139608	41190118	50.51	28	2.5	Gain	0	0	0
634	22	NA18973	22q13.31	45298425	45358066	59.641	42	2.5	Gain	0	0	0
635	22	NA18973	22q13.32	47276368	47335947	59.579	46	2.5	Gain	0	0	0
636	22	NA18997	22q11.1	14432516	14628694	196.178	46	2.5	Gain	0	0	0
638	22	NA18999	22q11.21	17638638	17669446	30.808	18	1.5	Loss	0	0	1
639	22	NA18999	22q11.22	21376123	21481847	105.724	58	1.5	Loss	0	0	1

## Sheet: gtc
cid	Sample	cnv	Status	Chr	Cytoband_Start_Pos	Cytoband_End_Pos	Size	Start	End	Start_Marker	End_Marker	bi	dchip	penncnv
1	NA18526.CN5.CNCHP	1	Loss	1	q21.1	q21.1	172	147303136	147475191	CN_005061	CN_441358	1	1	1	Annotation: "1" means overlap, "0" means non-overlap
4	NA18526.CN5.CNCHP	1	Loss	4	q21.3	q21.3	136	87704446	87840497	CN_1098895	SNP_A-8662201	1	1	1
6	NA18526.CN5.CNCHP	1	Loss	8	p23.1	p23.1	496	7237778	7733659	CN_1282128	CN_1271107	0	1	1
10	NA18526.CN5.CNCHP	1	Loss	15	q11.2	q11.2	271	19818864	20089383	CN_680698	SNP_A-2133472	1	1	1
12	NA18526.CN5.CNCHP	0	Loss	16	p11.2	p11.2	392	33288255	33680554	CN_133968	CN_706829	0	1	1
17	NA18537.CN5.CNCHP	1	Loss	6	p25.3	p25.3	126	202341	327897	CN_1159810	SNP_A-8683893	0	1	1
18	NA18537.CN5.CNCHP	3	Gain	12	q24.33	q24.33	187	130388037	130575443	CN_595738	CN_597869	1	1	1
19	NA18537.CN5.CNCHP	3	Gain	12	q24.33	q24.33	133	130681620	130814962	SNP_A-8538183	CN_597982	1	1	1
20	NA18537.CN5.CNCHP	1	Loss	15	q11.2	q11.2	271	19818864	20089383	CN_680698	SNP_A-2133472	1	1	1
22	NA18537.CN5.CNCHP	0	Loss	16	p11.2	p11.2	435	33245613	33680554	CN_133950	CN_706829	0	1	1
23	NA18537.CN5.CNCHP	3	Gain	17	q21.31	q21.32	357	41750175	42107467	CN_146343	CN_739354	0	1	1
25	NA18537.CN5.CNCHP	3	Gain	20	p13	p13	163	2155151	2318461	SNP_A-8556231	SNP_A-8711513	1	1	1
30	NA18542.CN5.CNCHP	3	Gain	17	q21.31	q21.32	357	41750175	42107467	CN_146343	CN_739354	0	1	1
48	NA18552.CN5.CNCHP	4	Gain	7	p21.3	p21.3	102	9772017	9874252	SNP_A-1880523	SNP_A-4197433	1	1	1
51	NA18552.CN5.CNCHP	1	Loss	8	p23.1	p23.1	182	12305286	12487414	CN_1228587	CN_1271468	1	1	1
56	NA18564.CN5.CNCHP	1	Loss	7	q11.21	q11.21	103	62326771	62430224	CN_350146	CN_1247528	0	1	1
57	NA18564.CN5.CNCHP	0	Loss	8	p23.1	p23.1	566	7259579	7825131	CN_1282214	SNP_A-8613792	0	1	1
62	NA18564.CN5.CNCHP	1	Loss	16	p12.1	p12.1	146	22465800	22612021	CN_131602	SNP_A-8604672	0	1	1
63	NA18564.CN5.CNCHP	3	Gain	17	q21.2	q21.2	126	36900894	37026928	SNP_A-4198633	CN_747876	1	1	1
64	NA18564.CN5.CNCHP	3	Gain	22	q11.22	q11.22	209	21334375	21543354	CN_873819	CN_908693	1	1	1
67	NA18566.CN5.CNCHP	1	Loss	5	p13.1	p13.1	129	40911636	41040153	SNP_A-1880993	SNP_A-8665408	1	1	1
68	NA18566.CN5.CNCHP	1	Loss	6	p25.3	p25.3	126	202341	327897	CN_1159810	SNP_A-8683893	0	1	1
69	NA18566.CN5.CNCHP	4	Gain	13	q31.2	q31.2	348	88280272	88628078	SNP_A-8321390	SNP_A-8602684	1	1	1
70	NA18566.CN5.CNCHP	1	Loss	15	q11.2	q11.2	554	19535697	20089383	CN_680680	SNP_A-2133472	1	1	1
72	NA18566.CN5.CNCHP	1	Loss	16	p11.2	p11.2	397	33283373	33680554	CN_704689	CN_706829	0	1	1
73	NA18566.CN5.CNCHP	3	Gain	17	q21.31	q21.32	316	41791184	42107467	CN_739268	CN_739354	0	1	1
81	NA18570.CN5.CNCHP	3	Gain	9	p12	p12	1080	40519791	41599763	CN_1318061	CN_1320272	1	1	0
83	NA18570.CN5.CNCHP	4	Gain	13	q21.32	q21.32	120	65133620	65253636	CN_660888	SNP_A-1944923	1	1	1
86	NA18582.CN5.CNCHP	3	Gain	8	q23.3	q23.3	192	116983031	117174737	SNP_A-8405993	SNP_A-4281136	1	1	1
91	NA18592.CN5.CNCHP	3	Gain	1	p36.33	p36.33	168	51586	219470	CN_473963	CN_470565	1	0	0
92	NA18592.CN5.CNCHP	1	Loss	1	q21.1	q21.1	193	147303136	147496455	CN_005061	CN_441366	1	1	1
94	NA18592.CN5.CNCHP	3	Gain	3	p26.3	p26.3	128	1448806	1576862	CN_984945	CN_989507	1	1	1
95	NA18592.CN5.CNCHP	3	Gain	3	p26.3	p26.3	255	2249055	2504223	CN_1001359	CN_979748	1	1	1
98	NA18592.CN5.CNCHP	3	Gain	7	p14.1	p14.1	122	40043557	40165909	SNP_A-4206455	CN_1247111	1	1	1
99	NA18592.CN5.CNCHP	1	Loss	8	p23.1	p23.1	521	7254763	7775833	CN_1282195	CN_1275464	0	1	1
100	NA18592.CN5.CNCHP	1	Loss	9	p11.2	p11.2	153	44183418	44336911	CN_1322577	CN_1320332	0	0	0
106	NA18592.CN5.CNCHP	1	Loss	16	p13.11	p13.11	197	14796084	14993173	CN_721762	CN_723881	1	1	1
107	NA18592.CN5.CNCHP	3	Gain	17	q21.31	q21.32	316	41791184	42107467	CN_739268	CN_739354	0	1	1
109	NA18942.CN5.CNCHP	3	Gain	7	q36.1	q36.1	295	149183467	149478661	CN_1197443	CN_1199618	1	1	1
111	NA18942.CN5.CNCHP	3	Gain	8	p23.3	p23.3	122	36386	158484	CN_367722	SNP_A-8592148	0	1	0
114	NA18942.CN5.CNCHP	1	Loss	15	q11.2	q11.2	130	22063116	22192743	CN_689500	CN_691565	1	1	1
115	NA18942.CN5.CNCHP	3	Gain	17	q21.31	q21.32	357	41750175	42107467	CN_146343	CN_739354	1	1	1
122	NA18947.CN5.CNCHP	1	Loss	17	q21.31	q21.32	351	41756820	42107467	CN_739262	CN_739354	1	1	1
125	NA18949.CN5.CNCHP	1	Loss	1	q21.1	q21.1	154	147303136	147456930	CN_005061	CN_441332	1	1	1
128	NA18949.CN5.CNCHP	1	Loss	6	p25.3	p25.3	124	202341	326137	CN_1159810	CN_1175494	0	1	1
133	NA18949.CN5.CNCHP	1	Loss	16	p12.1	p12.1	146	22465800	22612021	CN_131602	SNP_A-8604672	0	1	1
137	NA18951.CN5.CNCHP	3	Gain	14	q32.33	q32.33	367	105638133	106005581	CN_650875	CN_653083	1	1	1
141	NA18968.CN5.CNCHP	1	Loss	1	q21.1	q21.1	154	147303136	147456930	CN_005061	CN_441332	1	1	1
144	NA18968.CN5.CNCHP	3	Gain	7	q36.2	q36.2	125	153154278	153279642	SNP_A-8346428	CN_342611	1	1	1
149	NA18968.CN5.CNCHP	4	Gain	17	q21.31	q21.32	357	41750175	42107467	CN_146343	CN_739354	0	1	1
152	NA18969.CN5.CNCHP	3	Gain	1	q31.3	q31.3	116	194165140	194281275	CN_461157	CN_461198	1	1	1
154	NA18969.CN5.CNCHP	3	Gain	4	p16.2	p16.2	105	3579188	3683983	SNP_A-8323074	SNP_A-8404564	1	1	1
156	NA18969.CN5.CNCHP	1	Loss	5	q13.2	q13.2	136	70290639	70426997	CN_1139743	CN_1139761	0	0	1
160	NA18969.CN5.CNCHP	3	Gain	17	q21.31	q21.32	357	41750175	42107467	CN_146343	CN_739354	0	1	1
168	NA18972.CN5.CNCHP	1	Loss	8	p23.1	p23.1	633	7203429	7836249	CN_1279892	CN_1277800	1	1	1
170	NA18972.CN5.CNCHP	1	Loss	15	q13.2	q13.2	168	28707904	28875757	CN_687371	CN_687412	1	1	1
177	NA18973.CN5.CNCHP	1	Loss	13	q21.31	q21.31	311	62216533	62527158	CN_645773	SNP_A-2282204	1	1	1
183	NA18997.CN5.CNCHP	1	Loss	1	q21.1	q21.1	724	146797048	147521544	CN_440071	SNP_A-8601688	1	1	1
186	NA18997.CN5.CNCHP	3	Gain	8	q11.23	q11.23	118	53906742	54024508	CN_1281769	CN_1283926	1	1	1
193	NA18999.CN5.CNCHP	1	Loss	6	p25.3	p25.3	124	202341	326137	CN_1159810	CN_1175494	0	1	1
196	NA18999.CN5.CNCHP	1	Loss	15	q11.2	q11.2	554	19535697	20089383	CN_680680	SNP_A-2133472	1	1	1

## Sheet: PennCNV-Affy
Comparison of CNV calls of 4 software packages
id	Chr	Start	End	Snp	Size (bp)	Copy Number	Status	Sample	startsnp	endsnp	Birdsuite	gtc	dChip
1	1	51598	88465	18	36868	3	Gain	NA18526	CN_473963	CN_502843	1	0	0	Annotation: "1" means overlap, "0" means non-overlap
7	1	12768450	12805683	30	37234	1	Loss	NA18947	CN_450649	CN_003812	1	0	0
12	1	13317089	13379464	10	62376	1	Loss	NA18570	CN_450714	CN_450740	0	0	0
36	1	103965022	104069745	27	104724	3	Gain	NA18542	CN_433540	CN_434663	1	0	1
37	1	103965022	104069745	27	104724	1	Loss	NA18552	CN_433540	CN_434663	1	0	0
39	1	103979561	104069745	25	90185	3	Gain	NA18592	CN_433544	CN_434663	1	0	1
40	1	103979561	104069745	25	90185	3	Gain	NA18942	CN_433544	CN_434663	1	0	1
41	1	103979561	104069745	25	90185	3	Gain	NA18947	CN_433544	CN_434663	1	0	1
43	1	104023054	104069745	24	46692	3	Gain	NA18997	CN_433553	CN_434663	0	0	1
44	1	146780414	147540169	195	759756	1	Loss	NA18997	CN_440067	CN_005143	1	1	1
45	1	147291426	147469422	85	177997	1	Loss	NA18526	CN_441266	CN_441337	1	1	1
46	1	147306690	147456942	78	150253	1	Loss	NA18592	SNP_A-2078169	CN_441332	1	1	1
47	1	147308430	147456942	72	148513	1	Loss	NA18949	CN_441271	CN_441332	1	1	1
48	1	147308430	147456942	72	148513	1	Loss	NA18968	CN_441271	CN_441332	1	1	1
49	1	147509287	147546464	30	37178	3	Gain	NA18537	CN_441368	CN_442607	0	0	0
50	1	149603323	149664502	60	61180	3	Gain	NA18537	CN_448112	CN_449393	1	0	1
57	1	150822151	150853218	36	31068	4	Gain	NA18997	CN_452248	CN_453516	0	0	1
59	1	150822330	150853218	35	30889	4	Gain	NA18542	CN_452249	CN_453516	0	0	1
63	1	150822330	150853218	35	30889	4	Gain	NA18968	CN_452249	CN_453516	0	0	1
70	1	194165152	194281287	91	116136	3	Gain	NA18969	CN_461157	CN_461198	1	1	1
71	1	194994473	195068695	94	74223	3	Gain	NA18542	CN_465605	CN_467775	0	0	1
72	1	194994473	195068695	94	74223	3	Gain	NA18547	CN_465605	CN_467775	0	0	1
73	1	194994473	195068278	88	73806	3	Gain	NA18564	CN_465605	CN_467770	0	0	1
74	1	194994473	195083353	98	88881	3	Gain	NA18592	CN_465605	CN_012651	0	0	1
75	1	194994473	195068695	94	74223	3	Gain	NA18947	CN_465605	CN_467775	0	0	1
76	1	194994473	195068695	94	74223	3	Gain	NA18949	CN_465605	CN_467775	0	0	1
77	1	194994473	195068695	94	74223	3	Gain	NA18951	CN_465605	CN_467775	0	0	1
78	1	194994473	195037903	48	43431	3	Gain	NA18968	CN_465605	CN_467731	0	0	1
79	1	194994473	195068695	94	74223	3	Gain	NA18999	CN_465605	CN_467775	0	0	1
80	1	195006595	195068278	79	61684	3	Gain	NA18969	CN_465614	CN_467770	0	0	1
84	2	10548438	10597389	51	48952	3	Gain	NA18564	CN_805569	SNP_A-8330470	1	0	1
85	2	50646086	50685238	43	39153	1	Loss	NA18972	CN_862003	SNP_A-2168501	1	0	1
88	2	87666842	87755578	16	88737	1	Loss	NA18942	CN_856168	CN_856187	1	0	1
100	2	89019178	89092654	41	73477	3	Gain	NA18537	CN_862894	CN_862936	0	0	0
104	2	89061306	89106588	16	45283	1	Loss	NA18542	CN_862926	CN_862940	0	0	0
114	2	241078524	241158385	80	79862	3	Gain	NA18942	CN_852456	SNP_A-2187794	1	0	1
115	3	1448818	1559632	104	110815	3	Gain	NA18592	CN_984945	CN_978705	1	1	1
116	3	2249067	2469019	194	219953	3	Gain	NA18592	CN_1001359	CN_1012276	1	1	1
118	3	61555633	61602106	61	46474	3	Gain	NA18969	SNP_A-8311118	CN_1042110	1	0	1
119	3	131245549	131282357	54	36809	1	Loss	NA18949	CN_978184	CN_980273	1	0	1
132	3	164339809	164428916	81	89108	1	Loss	NA18968	CN_994003	SNP_A-8640943	1	0	1
133	3	196868323	196932593	29	64271	1	Loss	NA18949	CN_1007835	CN_1007865	1	0	1
134	3	196928238	196960434	25	32197	3	Gain	NA18566	CN_1007860	CN_1007880	0	0	1
135	4	3579188	3683983	70	104796	3	Gain	NA18969	SNP_A-8323074	SNP_A-8404564	1	1	1
136	4	4169858	4203661	9	33804	1	Loss	NA18592	SNP_A-4232288	CN_1049474	0	0	0
137	4	48838020	48911388	12	73369	1	Loss	NA18592	CN_1049645	CN_1049660	0	0	0
138	4	49315642	49353369	9	37728	1	Loss	NA18968	CN_1049691	CN_1049700	0	0	0
155	4	70158099	70270740	58	112642	3	Gain	NA18997	CN_1113955	CN_1116064	0	0	1
156	4	70162233	70245583	45	83351	3	Gain	NA18526	CN_1113956	CN_1116052	0	0	1
157	4	70162233	70242785	42	80553	3	Gain	NA18566	CN_1113956	CN_1113995	0	0	0
161	4	70172546	70237072	31	64527	3	Gain	NA18547	CN_1113964	CN_1113992	0	0	0
162	4	70183466	70270740	43	87275	3	Gain	NA18537	CN_1113969	CN_1116064	0	0	0
163	4	70183466	70264023	39	80558	3	Gain	NA18564	CN_1113969	CN_1116059	0	0	0
165	4	87704458	87840497	52	136040	1	Loss	NA18526	CN_1098895	SNP_A-8662201	1	1	1
171	4	178455936	178538576	94	82641	3	Gain	NA18997	SNP_A-8516731	CN_1057547	1	0	1
172	4	191152644	191261904	18	109261	3	Gain	NA18570	SNP_A-2108567	CN_1062251	1	0	1
175	5	751371	786612	17	35242	1	Loss	NA18969	CN_1128686	CN_1148787	1	0	1
182	5	40911636	41040153	105	128518	1	Loss	NA18566	SNP_A-1880993	SNP_A-8665408	1	1	1
183	5	70290651	70427009	16	136359	1	Loss	NA18969	CN_1139743	CN_1139761	0	1	0
186	5	95328385	95478080	77	149696	3	Gain	NA18582	CN_1131327	SNP_A-2067659	1	0	1
187	5	97286522	97320959	20	34438	3	Gain	NA18968	SNP_A-2274437	CN_1142491	1	0	1
188	5	135331656	135362746	32	31091	1	Loss	NA18547	CN_1086847	SNP_A-8426683	1	0	0
194	6	202353	239837	25	37485	1	Loss	NA18526	CN_1159810	CN_1179771	0	0	1
195	6	202353	326149	106	123797	1	Loss	NA18537	CN_1159810	CN_1175494	0	1	1
196	6	202353	239837	25	37485	1	Loss	NA18552	CN_1159810	CN_1179771	0	0	1
197	6	202353	326149	106	123797	1	Loss	NA18566	CN_1159810	CN_1175494	0	1	1
198	6	202353	326149	106	123797	1	Loss	NA18949	CN_1159810	CN_1175494	0	1	1
200	6	202353	326149	106	123797	1	Loss	NA18999	CN_1159810	CN_1175494	0	1	1
202	6	26845011	26876548	25	31538	1	Loss	NA18592	CN_1159998	CN_1160020	0	0	0
212	6	34647183	34693187	24	46005	3	Gain	NA18951	CN_1184276	CN_1184293	1	0	1
215	6	114885625	114919690	19	34066	1	Loss	NA18969	CN_1171834	CN_1171848	1	0	1
218	7	9771092	9874252	96	103161	4	Gain	NA18552	CN_1250518	SNP_A-4197433	1	1	1
220	7	40043557	40165921	63	122365	3	Gain	NA18592	SNP_A-4206455	CN_1247111	1	1	1
221	7	62323585	62358421	12	34837	1	Loss	NA18947	CN_1247513	CN_1247521	1	0	1
222	7	62326783	62430236	17	103454	1	Loss	NA18552	CN_350146	CN_1247528	1	0	1
223	7	62326783	62430236	17	103454	1	Loss	NA18564	CN_350146	CN_1247528	0	1	1
226	7	90023270	90058767	21	35498	3	Gain	NA18997	CN_1248130	CN_1248144	1	0	1
227	7	108382804	108424837	36	42034	3	Gain	NA18526	CN_1192032	CN_1192060	1	0	1
231	7	143079312	143178205	48	98894	3	Gain	NA18547	CN_1197349	CN_1199472	1	0	1
238	7	149183479	149478673	142	295195	3	Gain	NA18942	CN_1197443	CN_1199618	1	1	1
240	7	153154278	153299551	142	145274	3	Gain	NA18968	SNP_A-8346428	CN_342615	1	1	1
241	8	3680284	5938253	3266	2257970	3	Gain	NA18972	CN_1270116	SNP_A-4240907	0	0	0
242	8	6099017	6148975	82	49959	3	Gain	NA18537	CN_1288671	SNP_A-8406323	1	0	1
244	8	7181231	7225429	25	44199	3	Gain	NA18566	CN_373446	CN_1282087	1	0	1
245	8	7181231	7225429	25	44199	3	Gain	NA18951	CN_373446	CN_1282087	1	0	1
246	8	7181231	7237790	26	56560	3	Gain	NA18968	CN_373446	CN_1282128	1	0	1
247	8	7202021	7836800	173	634780	1	Loss	NA18972	CN_1279880	CN_1277801	1	1	1
249	8	7237790	7733671	107	495882	1	Loss	NA18526	CN_1282128	CN_1271107	0	1	1
252	8	7254775	7814581	129	559807	1	Loss	NA18564	CN_1282195	CN_1277721	0	1	1
255	8	7310863	7390862	50	80000	1	Loss	NA18592	CN_1286601	CN_1291164	0	1	1
256	8	7808972	7847316	29	38345	1	Loss	NA18537	CN_1275577	CN_1277845	0	0	0
257	8	7814462	7847316	21	32855	1	Loss	NA18547	CN_1277724	CN_1277845	0	0	0
258	8	7973265	8015597	21	42333	3	Gain	NA18552	CN_1284600	CN_1289026	0	0	0
259	8	12025135	12072406	8	47272	4	Gain	NA18542	CN_1246627	CN_1251020	1	0	1
260	8	12284206	12356009	52	71804	3	Gain	NA18968	CN_360899	CN_1264685	0	0	1
262	8	12305298	12372204	27	66907	3	Gain	NA18542	CN_1228587	CN_1264749	1	0	1
263	8	12305298	12487426	65	182129	1	Loss	NA18552	CN_1228587	CN_1271468	1	1	1
264	8	12366268	12407019	18	40752	1	Loss	NA18564	CN_1264726	CN_1266964	0	0	1
265	8	12462894	12526418	25	63525	1	Loss	NA18564	CN_1269262	CN_1273690	0	0	1
267	8	20028962	20070215	62	41254	1	Loss	NA18997	CN_1283225	CN_1283270	1	0	1
275	8	39379739	39489631	42	109893	3	Gain	NA18968	CN_1283693	CN_1283734	0	0	0
277	8	50608009	50702674	55	94666	3	Gain	NA18570	SNP_A-2306170	CN_1263674	1	0	1
278	8	53906754	54024520	80	117767	3	Gain	NA18997	CN_1281769	CN_1283926	1	1	1
279	8	116983031	117163885	104	180855	3	Gain	NA18582	SNP_A-8405993	CN_1226348	1	1	1
280	9	43177963	43266508	5	88546	0	Loss	NA18999	CN_1327014	SNP_A-8547967	0	0	0
286	9	43598079	43716914	19	118836	1	Loss	NA18592	CN_1322520	CN_1322541	1	0	0
287	9	43666998	43740182	12	73185	1	Loss	NA18999	CN_1322533	CN_1322546	1	0	0
288	9	44183430	44325975	14	142546	1	Loss	NA18552	CN_1322577	CN_1322594	0	0	0
289	9	44190849	44409324	19	218476	3	Gain	NA18997	CN_1322579	CN_1322604	0	0	1
290	9	44569219	44780914	39	211696	1	Loss	NA18582	CN_1322482	CN_1324754	1	0	1
291	9	68138997	68443120	38	304124	3	Gain	NA18542	CN_1300322	CN_1302324	1	0	1
292	9	68138997	68227664	17	88668	3	Gain	NA18570	CN_1300322	CN_1300348	1	0	1
293	9	69096836	69134633	19	37798	3	Gain	NA18542	CN_1302377	CN_1302388	1	0	1
294	10	15028396	15106494	39	78099	3	Gain	NA18526	CN_501702	CN_501726	1	0	1
296	10	46522729	47213522	242	690794	3	Gain	NA18951	CN_524340	CN_526553	1	0	0
301	10	67994124	68078648	75	84525	1	Loss	NA18973	CN_539819	SNP_A-8470451	1	0	1
302	10	89019223	89107280	17	88058	1	Loss	NA18526	CN_551005	CN_551022	1	0	0
303	11	4206589	4284748	27	78160	1	Loss	NA18526	CN_570066	CN_574392	1	0	0
304	11	4206589	4284748	27	78160	1	Loss	NA18537	CN_570066	CN_574392	1	0	1
305	11	4206589	4276290	26	69702	1	Loss	NA18542	CN_570066	CN_061793	1	0	0
306	11	4206589	4264575	23	57987	3	Gain	NA18547	CN_570066	CN_572305	1	0	1
307	11	4206589	4284748	27	78160	1	Loss	NA18564	CN_570066	CN_574392	0	0	0
308	11	4206589	4284748	27	78160	1	Loss	NA18942	CN_570066	CN_574392	1	0	1
309	11	4206589	4315864	35	109276	3	Gain	NA18968	CN_570066	CN_576517	1	0	1
310	11	4206589	4293105	30	86517	3	Gain	NA18969	CN_570066	CN_574421	0	0	1
311	11	4206589	4303385	31	96797	1	Loss	NA18997	CN_570066	CN_574454	1	0	1
312	11	4252332	4315864	21	63533	1	Loss	NA18552	CN_572259	CN_576517	1	0	0
314	11	5838612	5892086	40	53475	3	Gain	NA18537	CN_572546	CN_576774	1	0	1
316	11	55130608	55210152	60	79545	3	Gain	NA18542	CN_587557	CN_589649	0	0	0
318	11	55130608	55210152	60	79545	3	Gain	NA18951	CN_587557	CN_589649	0	0	1
320	11	55130608	55210152	60	79545	3	Gain	NA18969	CN_587557	CN_589649	0	0	1
332	11	89127597	89299216	20	171620	1	Loss	NA18582	CN_560174	CN_560198	0	0	0
336	12	9525137	9619559	25	94423	4	Gain	NA18566	CN_621263	CN_625358	0	0	1
337	12	9525137	9619559	25	94423	4	Gain	NA18570	CN_621263	CN_625358	0	0	1
342	12	9525137	9619559	25	94423	4	Gain	NA18973	CN_621263	CN_625358	0	0	1
344	12	9529176	9619559	24	90384	4	Gain	NA18547	CN_621272	CN_625358	0	0	1
347	12	11111991	11143141	13	31151	3	Gain	NA18537	CN_582290	CN_586596	0	0	0
348	12	11111991	11143141	13	31151	3	Gain	NA18947	CN_582290	CN_586596	0	0	0
355	12	11402844	11434673	32	31830	4	Gain	NA18972	CN_571500	CN_573675	1	0	1
358	12	117719974	117772543	63	52570	1	Loss	NA18997	CN_593190	SNP_A-8659321	1	0	1
359	12	130388049	130575455	201	187407	3	Gain	NA18537	CN_595738	CN_597869	1	1	1
360	12	130683088	130812453	105	129366	3	Gain	NA18537	CN_597913	SNP_A-8484175	1	1	1
361	13	53256053	53319316	62	63264	3	Gain	NA18582	CN_637001	CN_637038	0	0	1
363	13	62216545	62527158	175	310614	1	Loss	NA18973	CN_645773	SNP_A-2282204	1	1	1
364	13	65133632	65253636	73	120005	4	Gain	NA18570	CN_660888	SNP_A-1944923	1	1	1
365	13	66128692	66216226	85	87535	1	Loss	NA18592	CN_630855	CN_630905	1	0	1
366	13	88280272	88628078	210	347807	4	Gain	NA18566	SNP_A-8321390	SNP_A-8602684	1	1	1
367	13	88600215	88637416	22	37202	1	Loss	NA18542	CN_641997	SNP_A-8583792	1	0	1
369	14	18632139	18763249	10	131111	1	Loss	NA18947	CN_657351	CN_657358	0	0	0
373	14	18767885	19038403	20	270519	3	Gain	NA18592	CN_657360	CN_657377	0	0	0
375	14	19170042	19282175	17	112134	1	Loss	NA18947	CN_657382	CN_657395	1	0	0
376	14	19170042	19311704	29	141663	1	Loss	NA18951	CN_657382	CN_657403	1	0	1
384	14	105100682	105187906	12	87225	1	Loss	NA18969	CN_648703	CN_648711	0	0	0
388	14	105317347	105391431	51	74085	3	Gain	NA18592	CN_648728	CN_648775	1	0	1
389	14	105317347	105391431	51	74085	1	Loss	NA18947	CN_648728	CN_648775	0	0	0
394	14	105497323	105531947	21	34625	1	Loss	NA18526	CN_648803	CN_104953	1	0	0
396	14	105497323	105764523	120	267201	3	Gain	NA18997	CN_648803	CN_650929	1	0	0
397	14	105550720	105598011	22	47292	3	Gain	NA18968	CN_648824	CN_650858	1	0	1
398	14	105558085	105598011	18	39927	1	Loss	NA18969	CN_648826	CN_650858	0	0	0
399	14	105626966	105799207	79	172242	3	Gain	NA18951	CN_650872	CN_650944	1	1	1
402	14	105682035	105777182	39	95148	3	Gain	NA18968	CN_650895	CN_650931	1	0	1
407	14	105920279	105989694	67	69416	3	Gain	NA18547	CN_653015	CN_653077	0	0	1
411	15	18506386	18551327	9	44942	0	Loss	NA18542	CN_676398	CN_676407	0	0	0
424	15	19183239	19303172	47	119934	1	Loss	NA18570	CN_678541	CN_678576	0	0	0
428	15	19555435	20089383	128	533949	1	Loss	NA18566	CN_680685	SNP_A-2133472	1	1	1
429	15	19803370	20089383	119	286014	1	Loss	NA18999	CN_680694	SNP_A-2133472	1	1	1
430	15	19818876	20089383	116	270508	1	Loss	NA18526	CN_680698	SNP_A-2133472	1	1	1
431	15	19818876	20089383	116	270508	1	Loss	NA18537	CN_680698	SNP_A-2133472	1	1	1
432	15	20645664	20676330	11	30667	1	Loss	NA18949	SNP_A-8654115	CN_685068	1	0	0
433	15	22063128	22202157	63	139030	1	Loss	NA18942	CN_689500	CN_691567	1	1	1
440	15	28185521	28294730	26	109210	1	Loss	NA18542	CN_685225	CN_685249	1	0	0
441	15	28310380	28439525	50	129146	1	Loss	NA18582	CN_685255	CN_685299	0	0	1
442	15	28675248	28865045	59	189798	1	Loss	NA18972	CN_687368	CN_687407	1	1	1
450	15	100238125	100286563	12	48439	3	Gain	NA18951	CN_674311	CN_674321	0	0	1
451	16	14796096	14993185	65	197090	1	Loss	NA18592	CN_721762	CN_723881	1	1	1
453	16	14897340	14994678	56	97339	1	Loss	NA18537	CN_721778	CN_723888	0	0	1
454	16	14897340	14961382	23	64043	1	Loss	NA18547	CN_721778	CN_721800	0	0	0
455	16	14897340	15023758	66	126419	1	Loss	NA18582	CN_721778	CN_129988	0	0	1
457	16	14965859	15023758	39	57900	1	Loss	NA18942	CN_721807	CN_129988	0	0	1
459	16	16463354	16543116	10	79763	4	Gain	NA18949	CN_728373	CN_730430	0	0	0
461	16	16535563	16588399	15	52837	1	Loss	NA18570	CN_728378	CN_730441	1	0	0
463	16	18213486	18611693	23	398208	3	Gain	NA18592	CN_130661	CN_704334	1	0	1
464	16	18459088	18634733	24	175646	1	Loss	NA18570	CN_704314	SNP_A-8280018	1	0	1
465	16	21319904	21428039	4	108136	0	Loss	NA18564	CN_717567	CN_717570	0	0	0
468	16	22465433	22612021	72	146589	1	Loss	NA18564	CN_131601	SNP_A-8604672	0	1	1
469	16	22465433	22612021	72	146589	1	Loss	NA18949	CN_131601	SNP_A-8604672	0	1	1
475	16	32472013	32550875	36	78863	1	Loss	NA18552	CN_702512	CN_704606	1	0	0
477	16	32756399	32787285	13	30887	1	Loss	NA18566	CN_704633	CN_704645	1	0	1
478	16	32806748	33009105	24	202358	1	Loss	NA18969	CN_704649	CN_704670	0	0	1
479	16	33009105	33539331	92	530227	1	Loss	NA18537	CN_704670	CN_706811	0	1	1
480	16	33149454	33539331	91	389878	1	Loss	NA18566	CN_704677	CN_706811	0	1	1
482	16	33149454	33330564	17	181111	0	Loss	NA18999	CN_704677	CN_704692	0	0	1
484	16	33288267	33539331	79	251065	1	Loss	NA18526	CN_133968	CN_706811	0	1	1
487	16	68743639	68792037	10	48399	1	Loss	NA18552	CN_722640	CN_722652	0	0	0
488	16	72954559	73014102	9	59544	1	Loss	NA18969	CN_709728	CN_709735	0	0	0
492	17	18296117	18394162	27	98046	0	Loss	NA18526	CN_749706	CN_751786	1	0	0
493	17	18296117	18367186	20	71070	3	Gain	NA18592	CN_749706	CN_751778	1	0	0
497	17	36900894	37026940	71	126047	3	Gain	NA18564	SNP_A-4198633	CN_747876	1	1	1
498	17	41750187	42107479	51	357293	3	Gain	NA18537	CN_146343	CN_739354	0	1	1
499	17	41750187	42107479	51	357293	3	Gain	NA18542	CN_146343	CN_739354	0	1	1
500	17	41750187	42107479	51	357293	3	Gain	NA18564	CN_146343	CN_739354	0	0	0
501	17	41750187	41902516	20	152330	3	Gain	NA18570	CN_146343	CN_739302	0	0	0
502	17	41750187	42120174	52	369988	3	Gain	NA18942	CN_146343	CN_739357	1	1	1
503	17	41750187	42107479	51	357293	4	Gain	NA18968	CN_146343	CN_739354	0	1	1
504	17	41750187	42107479	51	357293	3	Gain	NA18969	CN_146343	CN_739354	0	1	1
505	17	41756832	42107479	48	350648	1	Loss	NA18947	CN_739262	CN_739354	1	1	1
506	17	41764423	42107479	47	343057	3	Gain	NA18592	CN_739264	CN_739354	0	1	1
507	17	41784437	42120174	46	335738	3	Gain	NA18566	CN_739266	CN_739357	0	1	1
519	19	48248683	48295211	19	46529	1	Loss	NA18542	SNP_A-8612856	SNP_A-1889156	1	0	1
523	19	48394873	48448077	23	53205	3	Gain	NA18947	CN_776715	CN_776734	0	0	0
527	19	59960028	60015853	19	55826	3	Gain	NA18949	SNP_A-8388823	SNP_A-8572940	1	0	1
528	19	59989695	60031545	24	41851	1	Loss	NA18537	CN_170378	CN_768211	1	0	1
529	19	59989695	60025696	20	36002	1	Loss	NA18592	CN_170378	CN_768207	1	0	1
531	20	2155151	2313129	152	157979	3	Gain	NA18537	SNP_A-8556231	SNP_A-8314698	1	1	1
534	21	13374733	13463240	18	88508	1	Loss	NA18947	CN_890673	CN_890689	1	0	0
535	22	14432528	14492016	19	59489	3	Gain	NA18968	CN_893777	CN_893787	0	0	1
536	22	14661201	14805814	25	144614	1	Loss	NA18566	CN_895715	SNP_A-8597276	1	0	1
537	22	14739993	14824877	23	84885	1	Loss	NA18949	CN_895718	CN_895738	0	0	0
538	22	17052885	17190110	12	137226	1	Loss	NA18537	CN_897934	CN_897949	0	0	0
539	22	17638650	17669446	18	30797	1	Loss	NA18999	CN_900008	SNP_A-8587558	0	0	1
540	22	18777856	18879111	5	101256	1	Loss	NA18537	CN_900095	CN_900098	0	0	0
541	22	19872615	20058138	16	185524	1	Loss	NA18564	CN_900285	CN_900304	0	0	0
542	22	19925029	20058138	13	133110	1	Loss	NA18537	CN_900290	CN_900304	0	0	0
548	22	21341461	21552291	126	210831	3	Gain	NA18564	SNP_A-8624911	CN_908700	1	1	1
549	22	21347553	21415622	45	68070	3	Gain	NA18592	CN_873821	CN_908625	0	0	0
551	22	21376135	21481859	58	105725	1	Loss	NA18999	CN_873835	CN_908653	0	0	1
558	22	22680529	22726814	19	46286	4	Gain	NA18542	CN_915263	CN_915281	0	0	1
